# Supplementary material for: Genomic Scans of Zygotic Disequilibrium and Epistatic SNPs in HapMap Phase III Populations
Source: PLoS One. 2015 Jun 30;10(6):e0131039. doi: 10.1371/journal.pone.0131039 (PMC4488364; doi:10.1371/journal.pone.0131039)
Supplement: S1 Table — (XLSX) [file pone.0131039.s001.xlsx]

## Sheet: Sheet1
S1 Table. Gene annotations of the common SNP pairs among four Africa populations (ASW,LWK,MKK, and YRI), with the composite digenic LD being significantly smaller than the maximum zygotic LD (p-value<10-9).
Chr	SNP1	NCBI36/hg18 position(bp)	Annotation	SNP2	NCBI36/hg18 position(bp)	Annotation	Physical distance(bp)	Mean d(<0)	sd(d<0)	Mean r-square(d<0)	Sd(r_square(d<0))
2	rs2380609	214991504	VWC2L(von Willebrand factor C domain containing protein 2-like)	rs4426508	215069485	VWC2L	4567	-0.0608333	0.01665	0.535567	0.411929
2	rs10498161	5204028	no infor	rs1542789	5900887	no infor	103919	-0.0614	0.0279773	0.2804	0.181818
7	rs2335555	157868807	PTPRN2(protein tyrosine phosphatase, receptor type, N polypeptide 2)	rs6459904	158282101	ESYT2	255775	-0.0493	0.0209386	0.248725	0.184831
7	rs2335555	157868807	PTPRN2	rs2952820	158283672	ESYT2	273819	-0.05225	0.019831	0.193	0.0970389
7	rs2335555	157868807	PTPRN2	rs2602565	158318790	no infor	328231	-0.05045	0.0210771	0.204475	0.110284
7	rs2335555	157868807	PTPRN2	rs1188974	158358509	WDR60 (WD repeat domain 60)	373959	-0.050925	0.020873	0.188	0.0913306
7	rs2335555	157868807	PTPRN2	rs2456253	158437604	no infor	452381	-0.051125	0.0207741	0.18685	0.090386
7	rs2335555	157868807	PTPRN2	rs3850492	158439428	no infor	465994	-0.050925	0.020873	0.188	0.0913306
7	rs6459904	158282101	ESYT2( extended synaptotagmin-like protein 2 )	rs2952820	158283672	ESYT2	18044	-0.066625	0.0203221	0.16695	0.0500099
7	rs6459904	158282101	ESYT2	rs2788500	158285192	ESYT2	18144	-0.05045	0.0207584	0.4025	0.416058
7	rs6459904	158282101	ESYT2	rs2602565	158318790	no infor	72456	-0.06505	0.0215095	0.165625	0.0544719
7	rs6459904	158282101	ESYT2	rs1188974	158358509	WDR60 (WD repeat domain 60)	118184	-0.064175	0.0222241	0.164225	0.0529971
7	rs6459904	158282101	ESYT2	rs2456253	158437604	no infor	196606	-0.064225	0.0222124	0.16565	0.0556214
7	rs6459904	158282101	ESYT2	rs3850492	158439428	no infor	210219	-0.064175	0.0222241	0.164225	0.0529971
7	rs2788500	158285192	ESYT2	rs2602565	158318790	no infor	54312	-0.050525	0.0217589	0.3179	0.268139
7	rs2788500	158285192	ESYT2	rs1188974	158358509	WDR60 (WD repeat domain 60)	100040	-0.050975	0.0210938	0.24035	0.148183
7	rs2788500	158285192	ESYT2	rs2456253	158437604	no infor	178462	-0.051	0.0210694	0.246525	0.153253
7	rs2788500	158285192	ESYT2	rs3850492	158439428	no infor	192075	-0.050975	0.0210938	0.24035	0.148183
7	rs11972558	87892867	no infor	rs17165912	87938396	no infor	316	-0.047225	0.015556	0.24	0.156102
19	rs12975235	16949458	CPAMD8(C3 and PZP-like, alpha-2-macroglobulin domain containing 8)	rs3745337	16968825	CPAMD8	2826	-0.0534333	0.00487887	0.3319	0.10317
19	rs2353203	16960980	CPAMD8	rs3745337	16968825	CPAMD8	1080	-0.0592	0.00497896	0.3244	0.072806
