# Supplementary material for: Genomic Scans of Zygotic Disequilibrium and Epistatic SNPs in HapMap Phase III Populations
Source: PLoS One. 2015 Jun 30;10(6):e0131039. doi: 10.1371/journal.pone.0131039 (PMC4488364; doi:10.1371/journal.pone.0131039)
Supplement: S2 Table — (XLSX) [file pone.0131039.s002.xlsx]

## Sheet: Sheet1
S2 Table. Gene annotations of the common SNP pairs among three Asia populations (CHB,CHD, and JPT), with the composite digenic LD being significantly smaller than the maximum zygotic LD (p-value<10-9).
Chr	SNP1	NCBI36/hg18 position(bp)	Annotation	SNP2	NCBI36/hg18 position(bp)	Annotation	Physical distance(bp)	Mean d(<0)	sd(d<0)	Mean r-square(d<0)	Sd(r_square(d<0))
1	rs11260556	1120069	TTLL10 (tubulin tyrosine ligase-like family, member 10)	rs11466668	1132589	TNFRSF18 (tumor necrosis factor receptor superfamily, member 18)	12520	-0.0539	0.00570263	0.453333	0.0916638
1	rs1751492	65765213	LEPR(leptin receptor)	rs3790425	65815700	LEPR	50487	-0.0837	0.0147472	0.2969	0.100495
1	rs1751492	65765213	LEPR	rs3790424	65816601	LEPR	51388	-0.0837	0.0147472	0.2969	0.100495
1	rs1751492	65765213	LEPR	rs11208677	65821005	LEPR	55792	-0.0837	0.0147472	0.2969	0.100495
1	rs6673324	65803651	LEPR	rs3790425	65815700	LEPR	12049	-0.0629	0.0105148	0.2542	0.156851
1	rs6673324	65803651	LEPR	rs3790424	65816601	LEPR	12950	-0.0629	0.0105148	0.2542	0.156851
1	rs6673324	65803651	LEPR	rs11208677	65821005	LEPR	17354	-0.0629	0.0105148	0.2542	0.156851
1	rs10158279	65806284	LEPR	rs3790425	65815700	LEPR	9416	-0.0630667	0.0104644	0.255767	0.157848
1	rs10158279	65806284	LEPR	rs3790424	65816601	LEPR	10317	-0.0630667	0.0104644	0.255767	0.157848
1	rs10158279	65806284	LEPR	rs11208677	65821005	LEPR	14721	-0.0630667	0.0104644	0.255767	0.157848
2	rs4852690	211245091	CPS1(carbamoyl-phosphate synthase 1, mitochondrial)	rs13394631	211308556	no infor	23207	-0.0496333	0.00317857	0.838267	0.28013
2	rs7601707	4788204	no infor	rs12617480	4824992	no infor	44106	-0.0736667	0.0227377	0.319267	0.17253
2	rs7601707	4788204	no infor	rs4613217	4833817	no infor	47219	-0.0736667	0.0227377	0.319267	0.17253
3	rs832068	99236837	GABRR3(gamma-aminobutyric acid (GABA) A receptor, rho 3)	rs1492036	99261381	no infor	14099	-0.0705667	0.0212227	0.434833	0.20628
3	rs2371258	28097584	no infor	rs440254	28124670	no infor	6260	-0.0461667	0.0142781	0.557333	0.383421
3	rs17070862	64455946	no infor	rs12637910	64516402	ADAMTS9	16969	-0.0511	0.00991363	0.312233	0.0450746
3	rs1373163	64502361	ADAMTS9(ADAM metallopeptidase with thrombospondin type 1 motif, 9)	rs12637910	64516402	ADAMTS9	6462	-0.0520667	0.010724	0.3155	0.0407869
3	rs1036919	64502376	ADAMTS9	rs12637910	64516402	ADAMTS9	5050	-0.0512333	0.0119001	0.3225	0.0628207
4	rs17017012	144086811	no infor	rs4588411	144217878	no infor	44472	-0.0621	0.0238874	0.486667	0.422221
4	rs17017012	144086811	no infor	rs4374584	144227028	no infor	47543	-0.0613	0.0235864	0.5022	0.414294
4	rs17017012	144086811	no infor	rs4270544	144263788	no infor	60893	-0.0612333	0.0247674	0.5004	0.445296
4	rs1510140	144130933	no infor	rs4588411	144217878	no infor	20914	-0.0630333	0.0230118	0.3953	0.27185
4	rs1510140	144130933	no infor	rs4374584	144227028	no infor	23985	-0.0622333	0.0227485	0.410833	0.267449
4	rs1510140	144130933	no infor	rs4270544	144263788	no infor	37335	-0.0621333	0.0238548	0.478667	0.408817
4	rs11721635	144161658	no infor	rs4588411	144217878	no infor	15216	-0.0630333	0.0230118	0.3953	0.27185
4	rs11721635	144161658	no infor	rs4374584	144227028	no infor	18287	-0.0622333	0.0227485	0.410833	0.267449
4	rs11721635	144161658	no infor	rs4270544	144263788	no infor	31637	-0.0621333	0.0238548	0.478667	0.408817
5	rs2118732	79419032	no infor	rs2438631	79428900	no infor	16198	-0.0582	0.0129569	0.525433	0.4149
5	rs2118732	79419032	no infor	rs2438626	79434171	no infor	20870	-0.0534333	0.0113562	0.588333	0.357791
5	rs2118732	79419032	no infor	rs2099651	79434667	no infor	34646	-0.0554	0.00635531	0.594133	0.356244
5	rs2118732	79419032	no infor	rs6862233	79437046	no infor	37318	-0.0562	0.00773822	0.542967	0.316235
5	rs2438626	79434171	no infor	rs6862233	79437046	no infor	16448	-0.0541333	0.011133	0.581733	0.364442
5	rs2099651	79434667	no infor	rs6862233	79437046	no infor	2672	-0.0561333	0.00617765	0.5883	0.362737
5	rs12513744	154017551	no infor	rs7723312	154033442	no infor	1407	-0.0572333	0.0364314	0.336233	0.0605199
5	rs4260676	19072194	no infor	rs11746926	19081070	no infor	471	-0.0566	0.0123818	0.6167	0.347427
5	rs17150778	123169644	no infor	rs25766	123177648	no infor	2586	-0.0800667	0.0194644	0.8364	0.283364
5	rs17150778	123169644	no infor	rs153880	123198052	no infor	11902	-0.0769333	0.0234404	0.753933	0.37783
5	rs1696962	165725173	no infor	rs349608	165901057	no infor	45101	-0.054	0.036246	0.263767	0.103792
5	rs1392378	165754223	no infor	rs2122554	165889664	no infor	32630	-0.0447333	0.0360673	0.551367	0.431166
5	rs350926	165788795	no infor	rs2122554	165889664	no infor	29304	-0.0460333	0.0382895	0.3921	0.21157
6	rs9466024	21394813	no infor	rs12527245	21403764	no infor	1548	-0.0603333	0.01125	0.328033	0.0330067
6	rs12527245	21403764	no infor	rs807851	21408554	no infor	6073	-0.0605667	0.0107156	0.3124	0.0206182
6	rs525727	115435907	no infor	rs742930	116629308	NT5DC1 (5'-nucleotidase domain containing 1)	395417	-0.0216667	0.0130001	0.338267	0.573083
6	rs9457252	167353915	FGFR1OP(FGFR1 oncogene partner)	rs16899799	167357893	FGFR1OP	2337	-0.0667333	0.0363029	0.2501	0.115886
6	rs9457252	167353915	FGFR1OP	rs9295385	167368171	FGFR1OP	2919	-0.0667333	0.0363029	0.2501	0.115886
6	rs9457252	167353915	FGFR1OP	rs16899833	167373790	FGFR1OP	14687	-0.0667333	0.0363029	0.2501	0.115886
6	rs9457252	167353915	FGFR1OP	rs12209395	167383904	no infor	24567	-0.0667333	0.0363029	0.2501	0.115886
6	rs9457252	167353915	FGFR1OP	rs2001114	167406568	no infor	38413	-0.0637667	0.0334156	0.239133	0.118711
6	rs9457252	167353915	FGFR1OP	rs1854853	167453052	CCR6(chemokine (C-C motif) receptor 6)	70246	-0.0670333	0.0361989	0.288067	0.156792
6	rs9457252	167353915	FGFR1OP	rs3093023	167454280	CCR6	74011	-0.0677	0.0350856	0.248567	0.114348
6	rs9457252	167353915	FGFR1OP	rs3093012	167468271	CCR6	78342	-0.0667333	0.0363029	0.2501	0.115886
6	rs9457252	167353915	FGFR1OP	rs3093009	167469467	CCR6	78635	-0.0660667	0.0371632	0.2441	0.110111
6	rs9457252	167353915	FGFR1OP	rs3093002	167474050	no infor	85216	-0.0667333	0.0363029	0.2501	0.115886
6	rs9457252	167353915	FGFR1OP	rs723558	167498395	no infor	98670	-0.0638333	0.0397111	0.480333	0.461793
6	rs9457252	167353915	FGFR1OP	rs9366107	167545880	no infor	126190	-0.0667333	0.0363029	0.2501	0.115886
6	rs9457252	167353915	FGFR1OP	rs4710217	167556879	no infor	143451	-0.0677	0.0350856	0.248567	0.114348
6	rs9457252	167353915	FGFR1OP	rs944654	167567058	no infor	148196	-0.0671333	0.0353407	0.249867	0.115323
6	rs16899799	167357893	FGFR1OP	rs9295385	167368171	FGFR1OP	582	-0.0669667	0.0360057	0.227667	0.0982661
6	rs16899799	167357893	FGFR1OP	rs16899833	167373790	FGFR1OP	12350	-0.0669667	0.0360057	0.227667	0.0982661
6	rs16899799	167357893	FGFR1OP	rs12209395	167383904	no infor	22230	-0.0669667	0.0360057	0.227667	0.0982661
6	rs16899799	167357893	FGFR1OP	rs1854853	167453052	CCR6	67909	-0.0673	0.0358574	0.254433	0.125196
6	rs16899799	167357893	FGFR1OP	rs3093023	167454280	CCR6	71674	-0.0667333	0.0363029	0.2501	0.115886
6	rs16899799	167357893	FGFR1OP	rs3093012	167468271	CCR6	76005	-0.0669667	0.0360057	0.227667	0.0982661
6	rs16899799	167357893	FGFR1OP	rs3093002	167474050	no infor	82879	-0.0669667	0.0360057	0.227667	0.0982661
6	rs16899799	167357893	FGFR1OP	rs9366107	167545880	no infor	123853	-0.0669667	0.0360057	0.227667	0.0982661
6	rs16899799	167357893	FGFR1OP	rs4710217	167556879	no infor	141114	-0.0667333	0.0363029	0.2501	0.115886
6	rs16899799	167357893	FGFR1OP	rs944654	167567058	no infor	145859	-0.0661667	0.036527	0.2514	0.116823
6	rs9295385	167368171	FGFR1OP	rs16899833	167373790	FGFR1OP	11768	-0.0669667	0.0360057	0.227667	0.0982661
6	rs9295385	167368171	FGFR1OP	rs12209395	167383904	no infor	21648	-0.0669667	0.0360057	0.227667	0.0982661
6	rs9295385	167368171	FGFR1OP	rs1854853	167453052	CCR6	67327	-0.0673	0.0358574	0.254433	0.125196
6	rs9295385	167368171	FGFR1OP	rs3093023	167454280	CCR6	71092	-0.0667333	0.0363029	0.2501	0.115886
6	rs9295385	167368171	FGFR1OP	rs3093012	167468271	CCR6	75423	-0.0669667	0.0360057	0.227667	0.0982661
6	rs9295385	167368171	FGFR1OP	rs3093002	167474050	no infor	82297	-0.0669667	0.0360057	0.227667	0.0982661
6	rs9295385	167368171	FGFR1OP	rs9366107	167545880	no infor	123271	-0.0669667	0.0360057	0.227667	0.0982661
6	rs9295385	167368171	FGFR1OP	rs4710217	167556879	no infor	140532	-0.0667333	0.0363029	0.2501	0.115886
6	rs9295385	167368171	FGFR1OP	rs944654	167567058	no infor	145277	-0.0661667	0.036527	0.2514	0.116823
6	rs16899833	167373790	FGFR1OP	rs12209395	167383904	no infor	9880	-0.0669667	0.0360057	0.227667	0.0982661
6	rs16899833	167373790	FGFR1OP	rs1854853	167453052	CCR6	55559	-0.0673	0.0358574	0.254433	0.125196
6	rs16899833	167373790	FGFR1OP	rs3093023	167454280	CCR6	59324	-0.0667333	0.0363029	0.2501	0.115886
6	rs16899833	167373790	FGFR1OP	rs3093012	167468271	CCR6	63655	-0.0669667	0.0360057	0.227667	0.0982661
6	rs16899833	167373790	FGFR1OP	rs3093002	167474050	no infor	70529	-0.0669667	0.0360057	0.227667	0.0982661
6	rs16899833	167373790	FGFR1OP	rs9366107	167545880	no infor	111503	-0.0669667	0.0360057	0.227667	0.0982661
6	rs16899833	167373790	FGFR1OP	rs4710217	167556879	no infor	128764	-0.0667333	0.0363029	0.2501	0.115886
6	rs16899833	167373790	FGFR1OP	rs944654	167567058	no infor	133509	-0.0661667	0.036527	0.2514	0.116823
6	rs12209395	167383904	no infor	rs1854853	167453052	CCR6	45679	-0.0673	0.0358574	0.254433	0.125196
6	rs12209395	167383904	no infor	rs3093023	167454280	CCR6	49444	-0.0667333	0.0363029	0.2501	0.115886
6	rs12209395	167383904	no infor	rs3093012	167468271	CCR6	53775	-0.0669667	0.0360057	0.227667	0.0982661
6	rs12209395	167383904	no infor	rs3093002	167474050	no infor	60649	-0.0669667	0.0360057	0.227667	0.0982661
6	rs12209395	167383904	no infor	rs9366107	167545880	no infor	101623	-0.0669667	0.0360057	0.227667	0.0982661
6	rs12209395	167383904	no infor	rs4710217	167556879	no infor	118884	-0.0667333	0.0363029	0.2501	0.115886
6	rs12209395	167383904	no infor	rs944654	167567058	no infor	123629	-0.0661667	0.036527	0.2514	0.116823
6	rs2001114	167406568	no infor	rs1854853	167453052	CCR6	31833	-0.0643333	0.0329667	0.243467	0.129467
6	rs2001114	167406568	no infor	rs3093023	167454280	CCR6	35598	-0.0637667	0.0334156	0.239133	0.118711
6	rs2001114	167406568	no infor	rs723558	167498395	no infor	60257	-0.0608333	0.0369909	0.475367	0.467696
6	rs2001114	167406568	no infor	rs4710217	167556879	no infor	105038	-0.0637667	0.0334156	0.239133	0.118711
6	rs2001114	167406568	no infor	rs944654	167567058	no infor	109783	-0.0632	0.0335839	0.240433	0.119804
6	rs1854853	167453052	CCR6 (chemokine (C-C motif) receptor 6)	rs3093023	167454280	CCR6	3765	-0.0670333	0.0361989	0.288067	0.156792
6	rs1854853	167453052	CCR6	rs3093012	167468271	CCR6	8096	-0.0673	0.0358574	0.254433	0.125196
6	rs1854853	167453052	CCR6	rs3093009	167469467	CCR6	8389	-0.0666333	0.0367163	0.248167	0.121508
6	rs1854853	167453052	CCR6	rs3093002	167474050	no infor	14970	-0.0673	0.0358574	0.254433	0.125196
6	rs1854853	167453052	CCR6	rs723558	167498395	no infor	28424	-0.0633333	0.0406715	0.4932	0.457354
6	rs1854853	167453052	CCR6	rs9366107	167545880	no infor	55944	-0.0673	0.0358574	0.254433	0.125196
6	rs1854853	167453052	CCR6	rs4710217	167556879	no infor	73205	-0.0670333	0.0361989	0.288067	0.156792
6	rs1854853	167453052	CCR6	rs944654	167567058	no infor	77950	-0.0664333	0.0364303	0.291733	0.158834
6	rs3093023	167454280	CCR6	rs3093012	167468271	CCR6	4331	-0.0667333	0.0363029	0.2501	0.115886
6	rs3093023	167454280	CCR6	rs3093009	167469467	CCR6	4624	-0.0660667	0.0371632	0.2441	0.110111
6	rs3093023	167454280	CCR6	rs3093002	167474050	no infor	11205	-0.0667333	0.0363029	0.2501	0.115886
6	rs3093023	167454280	CCR6	rs723558	167498395	no infor	24659	-0.0638333	0.0397111	0.480333	0.461793
6	rs3093023	167454280	CCR6	rs9366107	167545880	no infor	52179	-0.0667333	0.0363029	0.2501	0.115886
6	rs3093023	167454280	CCR6	rs4710217	167556879	no infor	69440	-0.0677	0.0350856	0.248567	0.114348
6	rs3093023	167454280	CCR6	rs944654	167567058	no infor	74185	-0.0671333	0.0353407	0.249867	0.115323
6	rs3093012	167468271	CCR6	rs3093002	167474050	no infor	6874	-0.0669667	0.0360057	0.227667	0.0982661
6	rs3093012	167468271	CCR6	rs9366107	167545880	no infor	47848	-0.0669667	0.0360057	0.227667	0.0982661
6	rs3093012	167468271	CCR6	rs4710217	167556879	no infor	65109	-0.0667333	0.0363029	0.2501	0.115886
6	rs3093012	167468271	CCR6	rs944654	167567058	no infor	69854	-0.0661667	0.036527	0.2514	0.116823
6	rs3093009	167469467	CCR6	rs723558	167498395	no infor	20035	-0.0631333	0.0406579	0.480333	0.461793
6	rs3093009	167469467	CCR6	rs4710217	167556879	no infor	64816	-0.0660667	0.0371632	0.2441	0.110111
6	rs3093009	167469467	CCR6	rs944654	167567058	no infor	69561	-0.0655	0.037367	0.2454	0.111202
6	rs3093002	167474050	no infor	rs9366107	167545880	no infor	40974	-0.0669667	0.0360057	0.227667	0.0982661
6	rs3093002	167474050	no infor	rs4710217	167556879	no infor	58235	-0.0667333	0.0363029	0.2501	0.115886
6	rs3093002	167474050	no infor	rs944654	167567058	no infor	62980	-0.0661667	0.036527	0.2514	0.116823
6	rs723558	167498395	no infor	rs4710217	167556879	no infor	44781	-0.0638333	0.0397111	0.480333	0.461793
6	rs723558	167498395	no infor	rs944654	167567058	no infor	49526	-0.0632667	0.0398799	0.4831	0.46041
6	rs9366107	167545880	no infor	rs4710217	167556879	no infor	17261	-0.0667333	0.0363029	0.2501	0.115886
6	rs9366107	167545880	no infor	rs944654	167567058	no infor	22006	-0.0661667	0.036527	0.2514	0.116823
6	rs4710217	167556879	no infor	rs944654	167567058	no infor	4745	-0.0671333	0.0353407	0.249867	0.115323
6	rs12191797	17684810	no infor	rs4716191	17942295	KIF13A (kinesin family member 13A)	37502	-0.0753333	0.0323143	0.564267	0.380537
6	rs2274136	17741040	NUP153(nucleoporin 153kDa)	rs4716191	17942295	KIF13A	28390	-0.0742	0.0314119	0.468867	0.245196
6	rs6459562	17818654	no infor	rs4716191	17942295	KIF13A	23556	-0.0752333	0.0324857	0.480833	0.237966
6	rs4716191	17942295	KIF13A (kinesin family member 13A )	rs6459579	18033219	KIF13A	19472	-0.0759	0.0326917	0.5713	0.373261
6	rs9495551	100343047	no infor	rs9496066	100534602	MCHR2(melanin-concentrating hormone receptor 2)	54258	-0.0342	0.00864812	0.467133	0.501374
6	rs9403103	100346988	no infor	rs9496066	100534602	MCHR2	52179	-0.0355333	0.00445234	0.4835	0.49872
6	rs6933641	100371336	no infor	rs9496066	100534602	MCHR2	42663	-0.0362333	0.00551936	0.467133	0.501374
6	rs3132947	32284760	NOTCH4	rs915894	32298368	NOTCH4	861	-0.0711667	0.030928	0.6153	0.416438
7	rs10224244	22836599	no infor	rs7341483	23094182	no infor	3121	-0.0970667	0.00335012	0.420467	0.063887
7	rs10954644	138627746	UBN2 (ubinuclein 2)	rs17160922	138794338	KLRG2 (killer cell lectin-like receptor subfamily G, member 2)	34247	-0.0427667	0.0196044	0.524333	0.42761
7	rs322790	127536236	no infor	rs322780	127545419	no infor	26	-0.0537667	0.00615982	0.519933	0.170679
7	rs322790	127536236	no infor	rs10215103	127587286	no infor	755	-0.0543333	0.00661236	0.492367	0.151478
7	rs322780	127545419	no infor	rs10215103	127587286	no infor	729	-0.0551333	0.00748755	0.445033	0.157005
7	rs11763981	64589809	no infor	rs4718270	64839842	LOC441242 (uncharacterized LOC441242)	11993	-0.0622667	0.00282194	0.805267	0.337288
7	rs11763981	64589809	no infor	rs7791814	65002924	VKORC1L1(vitamin K epoxide reductase complex, subunit 1-like 1)	31760	-0.0601667	0.00120554	0.813933	0.322277
7	rs11763981	64589809	no infor	rs7794661	65027165	VKORC1L1	42607	-0.0596333	0.000702377	0.827767	0.298317
7	rs11763981	64589809	no infor	rs12538430	65057623	VKORC11	47508	-0.0588	0.00043589	0.846533	0.265812
7	rs11763981	64589809	no infor	rs11538349	65059306	VKORC11	48347	-0.0585667	0.000665833	0.819133	0.31327
7	rs4718270	64839842	LOC441242 (uncharacterized LOC441242)	rs7791814	65002924	VKORC11	19767	-0.0604	0.00130767	0.805267	0.337288
7	rs4718270	64839842	LOC441242	rs7794661	65027165	VKORC11	30614	-0.0599667	0.00122202	0.827767	0.298317
7	rs4718270	64839842	LOC441242	rs12538430	65057623	VKORC11	35515	-0.0590333	0.00100167	0.831867	0.291215
7	rs4718270	64839842	LOC441242	rs11538349	65059306	VKORC11	36354	-0.0588	0.001253	0.808	0.332554
8	rs16875340	108018001	no infor	rs9297387	108026976	no infor	5535	-0.0554	0.0110014	0.433333	0.094359
8	rs16875343	108021646	no infor	rs9297387	108026976	no infor	4733	-0.0554	0.0110014	0.433333	0.094359
8	rs2513855	108023615	no infor	rs9297387	108026976	no infor	3571	-0.0554	0.0110014	0.433333	0.094359
8	rs2294090	124614328	FBXO32(F-box protein 32)	rs2280919	124620960	FBXO32	13947	-0.0572	0.00554346	0.3851	0.0972559
8	rs2294090	124614328	FBXO32	rs12541094	124640762	no infor	23738	-0.0597333	0.00231589	0.395767	0.0748332
8	rs2294090	124614328	FBXO32	rs13256806	124646982	no infor	40145	-0.0513667	0.00945163	0.6422	0.33076
8	rs2280919	124620960	FBXO32	rs12541094	124640762	no infor	9791	-0.0585667	0.00493694	0.311167	0.0301293
8	rs2280919	124620960	FBXO32	rs13256806	124646982	no infor	26198	-0.0498333	0.0130864	0.4604	0.208821
8	rs12541094	124640762	no infor	rs13256806	124646982	no infor	16407	-0.0522667	0.00872716	0.4864	0.275858
8	rs11774235	3972480	CSMD1 (CUB and Sushi multiple domains 1 )	rs17069139	3999096	CSMD1	7577	-0.0498667	0.00893663	0.514667	0.279935
8	rs4392919	3973654	CSMD1	rs17069139	3999096	CSMD1	6005	-0.0497667	0.00880076	0.5086	0.286294
8	rs3849825	3996224	CSMD1	rs17069139	3999096	CSMD1	60	-0.0502667	0.00905888	0.500433	0.290688
8	rs1904863	136137625	no infor	rs1351424	136245582	no infor	5493	-0.0761667	0.00711149	0.726467	0.115932
9	rs1931405	11119613	no infor	rs10959552	11120009	no infor	2880	-0.0514333	0.010351	0.4143	0.220852
9	rs10814395	3650648	no infor	rs7859289	3676931	RFX3-AS1(RFX3 antisense RNA 1)	3044	-0.0537667	0.0165404	0.413	0.354743
9	rs10814395	3650648	no infor	rs10973095	3682470	no infor	3381	-0.0537667	0.0165404	0.413	0.354743
9	rs10814395	3650648	no infor	rs1888651	3702852	no infor	3669	-0.0537667	0.0165404	0.413	0.354743
9	rs10814395	3650648	no infor	rs7036785	3811579	no infor	5980	-0.0537667	0.0165404	0.413	0.354743
9	rs10814395	3650648	no infor	rs1455173	3819793	GLIS3(GLIS family zinc finger 3)	7845	-0.0528	0.0151812	0.489567	0.444204
9	rs10453171	20369884	MLLT3(myeloid/lymphoid or mixed-lineage leukemia (trithorax homolog, Drosophila); translocated to, 3)	rs6475441	20475603	MLLT3	7186	-0.0425	0.0105698	0.7576	0.347559
10	rs7923873	20382322	PLXDC2(plexin domain containing 2)	rs10764188	20389722	PLXDC2	1581	-0.0717	0.0333231	0.504533	0.338431
10	rs6585711	122931781	LINC01153 (long intergenic non-protein coding RNA 1153)	rs11199835	122967147	no infor	32502	-0.0648	0.0292163	0.4992	0.247763
10	rs6585711	122931781	LINC01153	rs7923130	123016492	no infor	62837	-0.0658	0.0306309	0.564033	0.16893
10	rs713251	98278056	TM9SF3(transmembrane 9 superfamily member 3)	rs17392013	98309805	TM9SF3	8323	-0.0485333	0.0173163	0.807133	0.334055
10	rs17130000	114420916	VTI1A (vesicle transport through interaction with t-SNAREs 1A)	rs7906919	114430331	VTI1A	5950	-0.0546	0.00606053	0.5635	0.348903
11	rs1353353	40512119	LRRC4C (leucine rich repeat containing 4C)	rs2132218	40621423	LRRC4C	11117	-0.0474	0.0198915	0.6449	0.322236
11	rs1353353	40512119	LRRC4C	rs11036050	40713036	LRRC4C	20495	-0.0487333	0.0186629	0.650167	0.292576
11	rs2132218	40621423	LRRC4C	rs11036050	40713036	LRRC4C	9378	-0.0477333	0.019955	0.596833	0.244053
11	rs11027761	24174200	no infor	rs7927067	24189180	no infor	4084	-0.0926667	0.00155027	0.361433	0.0426315
11	rs1557580	114435398	no infor	rs183395	114773331	CADM1(cell adhesion molecule 1)	896960	-0.0388	0.00660227	0.421567	0.0850341
11	rs3886950	57537891	no infor	rs4939208	57882881	OR5B17 (olfactory receptor, family 5, subfamily B, member 17)	20888	-0.0383333	0.00663049	0.436	0.0848217
11	rs3886950	57537891	no infor	rs11229601	58250915	GLYAT (glycine-N-acyltransferase)	26696	-0.0574667	0.00757452	0.634033	0.317015
11	rs4542417	88170839	GRM5(glutamate receptor, metabotropic 5)	rs12787863	88183363	GRM5	26336	-0.0629	0.00612617	0.6901	0.287442
12	rs10879096	68819144	no infor	rs1821861	68819895	no infor	1321	-0.0587333	0.00367741	0.542367	0.399686
12	rs7296917	91205223	no infor	rs454217	91242689	no infor	33630	-0.0574333	0.00328684	0.3431	0.00465081
12	rs7296917	91205223	no infor	rs7316473	91246355	no infor	38543	-0.0574333	0.00328684	0.3431	0.00465081
12	rs7296917	91205223	no infor	rs2583146	91260786	no infor	64824	-0.0556667	0.00234592	0.3572	0.0285809
12	rs7135958	87457875	KITLG (KIT ligand)	rs11104952	87480531	KITLG	7105	-0.056	0.0139	0.6145	0.347701
13	rs9533461	42833966	ENOX1 (ecto-NOX disulfide-thiol exchanger 1)	rs1885886	42926789	ENOX1	60962	-0.0601667	0.0286985	0.493533	0.412507
13	rs3124375	54886160	no infor	rs9537214	55092179	no infor	41527	-0.0513667	0.00969347	0.172933	0.143098
13	rs3124375	54886160	no infor	rs9537220	55110717	no infor	51974	-0.0495333	0.0106143	0.2583	0.253417
13	rs3124375	54886160	no infor	rs681846	55117315	no infor	60333	-0.0491333	0.00742316	0.172367	0.144079
13	rs2315879	54903009	no infor	rs9537214	55092179	no infor	17947	-0.0667333	0.00560922	0.7117	0.34442
13	rs2315879	54903009	no infor	rs9537220	55110717	no infor	28394	-0.0643667	0.00556088	0.447433	0.505778
13	rs2315879	54903009	no infor	rs681846	55117315	no infor	36753	-0.0645	0.00946203	0.7117	0.34442
13	rs9537214	55092179	no infor	rs9537220	55110717	no infor	10447	-0.0643667	0.00556088	0.447433	0.505778
13	rs9537214	55092179	no infor	rs681846	55117315	no infor	18806	-0.0645	0.00946203	0.7117	0.34442
13	rs12876018	95338205	UGGT2 (UDP-glucose glycoprotein glucosyltransferase 2)	rs764714	95519089	no infor	3093	-0.0574333	0.0152952	0.391533	0.110522
16	rs4781412	13110839	SHISA9 (shisa family member 9)	rs8055417	13115022	SHISA9	264	-0.0571333	0.00926517	0.665367	0.31236
16	rs9933690	84550796	no infor	rs10863203	84551081	no infor	996	-0.0595667	0.0097823	0.577633	0.365867
17	rs11657644	2121960	SMG6(SMG6 nonsense mediated mRNA decay factor)	rs732335	2564931	no infor	11369	-0.0521667	0.0144791	0.863633	0.236194
17	rs1042183	19581913	ALDH3A1(aldehyde dehydrogenase 3 family, member A1)	rs6587203	19612050	no infor	9825	-0.0645333	0.0297816	0.345467	0.217431
18	rs7242725	21754471	no infor	rs4800696	21772006	no infor	4729	-0.0594667	0.00517333	0.789967	0.328005
18	rs17659689	12979722	CEP192(centrosomal protein 192kDa)	rs8090844	13828791	no infor	14347	-0.0929	0.00185203	0.309833	0.0170354
18	rs12605006	12982261	CEP192	rs8090844	13828791	no infor	14008	-0.0933333	0.00228546	0.312433	0.0267907
18	rs16940193	13175665	no infor	rs8090844	13828791	no infor	9631	-0.0933333	0.00228546	0.312433	0.0267907
18	rs1940913	13562220	LDLRAD4(low density lipoprotein receptor class A domain containing 4)	rs8090844	13828791	no infor	3769	-0.0938	0.00147986	0.3144	0.0273501
18	rs1786535	13645560	no infor	rs8090844	13828791	no infor	1261	-0.0933333	0.00228546	0.312433	0.0267907
19	rs2301800	2162050	DOT1L(DOT1-like histone H3K79 methyltransferase)	rs3746158	2204590	JSRP1(junctional sarcoplasmic reticulum protein 1)	18997	-0.1024	0.0032187	0.4422	0.0776044
19	rs2074552	2165057	DOT1L	rs3746158	2204590	JSRP1	17717	-0.1023	0.00115326	0.436267	0.041804
19	rs3746158	2204590	JSRP1(junctional sarcoplasmic reticulum protein 1)	rs6510657	2251886	DOT1L	17594	-0.103167	0.00196044	0.4518	0.0627022
21	rs7280043	29310424	RWDD2B (RWD domain containing 2B)	rs2832156	29336473	USP16 (ubiquitin specific peptidase 16)	10545	-0.0552333	0.00440606	0.315767	0.0271261
21	rs7275747	29311493	RWDD2B	rs2832156	29336473	USP16	10223	-0.0562667	0.00619058	0.311633	0.0227232
