# Supplementary material for: Genomic Scans of Zygotic Disequilibrium and Epistatic SNPs in HapMap Phase III Populations
Source: PLoS One. 2015 Jun 30;10(6):e0131039. doi: 10.1371/journal.pone.0131039 (PMC4488364; doi:10.1371/journal.pone.0131039)
Supplement: S3 Table — (XLSX) [file pone.0131039.s003.xlsx]

## Sheet: Sheet1
S3 Table. Gene annotations of the common SNP pairs between two Europe populations (CEU and TSI), with the composite digenic LD being significantly smaller than the maximum zygotic LD (p-value<10-9).
Chr	SNP1	NCBI36/hg18 position(bp)	Annotation	SNP2	NCBI36/hg18 position(bp)	Annotation	Physical distance(bp)	Mean d(<0)	sd(d<0)	Mean r-square(d<0)	Sd(r_square(d<0))
1	rs7524082	28136668	SMPDL3B	rs11247729	28137246	SMPDL3B	578	-0.0525	0.0049	0.7805	0.31042
1	rs6704396	30779208	no infor	rs4949270	30783752	no infor	4544	-0.0558	0.0132	0.61025	0.55119
1	rs12752483	34253659	CSMD2	rs4653375	34257889	CSMD2	4230	-0.0606	0.0326	0.4099	0.214395
1	rs2618777	34297789	CSMD2	rs1865892	34306289	CSMD2	8500	-0.053	0.0113	0.83335	0.235679
1	rs12407133	34578000	no infor	rs4550008	34579803	no infor	1803	-0.0587	0.0054	0.3638	0.208596
1	rs1933934	46807515	MKNK1-AS1	rs9659890	46830782	LOC101929673	23267	-0.0528	0.0025	1	0
1	rs1745377	46881676	ATPAF1	rs1048380	46915125	EFCAB14-AS1	33449	-0.061	0.0071	0.38635	0.159735
1	rs1745377	46881676	ATPAF1	rs7412469	46919120	EFCAB14-AS1	37444	-0.061	0.0071	0.38635	0.159735
1	rs1745377	46881676	ATPAF1	rs2119301	46926134	EFCAB14-AS1	44458	-0.061	0.0071	0.38635	0.159735
1	rs1745377	46881676	ATPAF1	rs2405026	46935235	EFCAB14	53559	-0.061	0.0071	0.38635	0.159735
1	rs1745377	46881676	ATPAF1	rs2218189	46949405	EFCAB14	67729	-0.0618	0.0105	0.7164	0.401071
1	rs647999	46889144	ATPAF1	rs1048380	46915125	EFCAB14-AS1	25981	-0.061	0.0071	0.38635	0.159735
1	rs647999	46889144	ATPAF1	rs7412469	46919120	EFCAB14-AS1	29976	-0.061	0.0071	0.38635	0.159735
1	rs647999	46889144	ATPAF1	rs2119301	46926134	EFCAB14-AS1	36990	-0.061	0.0071	0.38635	0.159735
1	rs647999	46889144	ATPAF1	rs2405026	46935235	EFCAB14	46091	-0.061	0.0071	0.38635	0.159735
1	rs647999	46889144	ATPAF1	rs2218189	46949405	EFCAB14	60261	-0.0618	0.0105	0.7164	0.401071
1	rs12094663	46906908	ATPAF1	rs1048380	46915125	EFCAB14	8217	-0.061	0.0071	0.38635	0.159735
1	rs12094663	46906908	ATPAF1	rs7412469	46919120	EFCAB14-AS1	12212	-0.061	0.0071	0.38635	0.159735
1	rs12094663	46906908	ATPAF1	rs2119301	46926134	EFCAB14-AS1	19226	-0.061	0.0071	0.38635	0.159735
1	rs12094663	46906908	ATPAF1	rs2405026	46935235	EFCAB14	28327	-0.061	0.0071	0.38635	0.159735
1	rs12094663	46906908	ATPAF1	rs2218189	46949405	EFCAB14	42497	-0.0618	0.0105	0.7164	0.401071
1	rs614486	46911406	EFCAB14-AS1	rs1048380	46915125	EFCAB14-AS1	3719	-0.062	0.0084	0.3809	0.152028
1	rs614486	46911406	EFCAB14-AS1	rs7412469	46919120	EFCAB14-AS1	7714	-0.062	0.0084	0.3809	0.152028
1	rs614486	46911406	EFCAB14-AS1	rs2119301	46926134	EFCAB14-AS1	14728	-0.062	0.0084	0.3809	0.152028
1	rs614486	46911406	EFCAB14-AS1	rs2405026	46935235	EFCAB14	23829	-0.062	0.0084	0.3809	0.152028
1	rs614486	46911406	EFCAB14-AS1	rs2218189	46949405	EFCAB14	37999	-0.0612	0.0095	0.7442	0.361756
1	rs585257	46913372	EFCAB14-AS1	rs1048380	46915125	EFCAB14-AS1	1753	-0.061	0.0071	0.38635	0.159735
1	rs585257	46913372	EFCAB14-AS1	rs7412469	46919120	EFCAB14-AS1	5748	-0.061	0.0071	0.38635	0.159735
1	rs585257	46913372	EFCAB14-AS1	rs2119301	46926134	EFCAB14-AS1	12762	-0.061	0.0071	0.38635	0.159735
1	rs585257	46913372	EFCAB14-AS1	rs2405026	46935235	EFCAB14	21863	-0.061	0.0071	0.38635	0.159735
1	rs585257	46913372	EFCAB14-AS1	rs2218189	46949405	EFCAB14	36033	-0.0618	0.0105	0.7164	0.401071
1	rs1048380	46915125	EFCAB14-AS1	rs7412469	46919120	EFCAB14-AS1	3995	-0.0681	0.0006	0.40635	0.092136
1	rs1048380	46915125	EFCAB14-AS1	rs2119301	46926134	EFCAB14-AS1	11009	-0.0681	0.0006	0.40635	0.092136
1	rs1048380	46915125	EFCAB14-AS1	rs2241862	46928049	EFCAB14-AS1	12924	-0.061	0.0071	0.38635	0.159735
1	rs1048380	46915125	EFCAB14-AS1	rs3766219	46929848	EFCAB14-AS1	14723	-0.062	0.0057	0.38185	0.166099
1	rs1048380	46915125	EFCAB14-AS1	rs2405026	46935235	EFCAB14-AS1	20110	-0.0681	0.0006	0.40635	0.092136
1	rs1048380	46915125	EFCAB14-AS1	rs2218189	46949405	EFCAB14-AS1	34280	-0.0649	0.0016	0.3997	0.140856
1	rs7412469	46919120	EFCAB14-AS1	rs2119301	46926134	EFCAB14-AS1	7014	-0.0681	0.0006	0.40635	0.092136
1	rs7412469	46919120	EFCAB14-AS1	rs2241862	46928049	EFCAB14-AS1	8929	-0.061	0.0071	0.38635	0.159735
1	rs7412469	46919120	EFCAB14-AS1	rs3766219	46929848	EFCAB14-AS1	10728	-0.062	0.0057	0.38185	0.166099
1	rs7412469	46919120	EFCAB14-AS1	rs2405026	46935235	EFCAB14-AS1	16115	-0.0681	0.0006	0.40635	0.092136
1	rs7412469	46919120	EFCAB14-AS1	rs2218189	46949405	EFCAB14-AS1	30285	-0.0649	0.0016	0.3997	0.140856
1	rs2119301	46926134	EFCAB14-AS1	rs2241862	46928049	EFCAB14-AS1	1915	-0.061	0.0071	0.38635	0.159735
1	rs2119301	46926134	EFCAB14-AS1	rs3766219	46929848	EFCAB14-AS1	3714	-0.062	0.0057	0.38185	0.166099
1	rs2119301	46926134	EFCAB14-AS1	rs2405026	46935235	EFCAB14-AS1	9101	-0.0681	0.0006	0.40635	0.092136
1	rs2119301	46926134	EFCAB14-AS1	rs2218189	46949405	EFCAB14-AS1	23271	-0.0649	0.0016	0.3997	0.140856
1	rs2241862	46928049	EFCAB14-AS1	rs2405026	46935235	EFCAB14-AS1	7186	-0.061	0.0071	0.38635	0.159735
1	rs2241862	46928049	EFCAB14-AS1	rs2218189	46949405	EFCAB14-AS1	21356	-0.0618	0.0105	0.7164	0.401071
1	rs3766219	46929848	EFCAB14-AS1	rs2405026	46935235	EFCAB14-AS1	5387	-0.062	0.0057	0.38185	0.166099
1	rs3766219	46929848	EFCAB14-AS1	rs2218189	46949405	EFCAB14-AS1	19557	-0.0628	0.0091	0.6966	0.37307
1	rs2405026	46935235	EFCAB14	rs2218189	46949405	EFCAB14-AS1	14170	-0.0649	0.0016	0.3997	0.140856
1	rs6588375	50367533	ELAVL4	rs4412638	50386263	ELAVL4	18730	-0.0596	0.0131	0.6248	0.530613
1	rs1874775	55515918	no infor	rs17111859	55525028	no infor	9110	-0.0479	0.013	0.9782	0.0308299
1	rs12041925	1697600	NADK	rs742359	1704871	no infor	7271	-0.0407	0.0062	1	0
1	rs835369	59519568	no infor	rs863123	59527443	no infor	7875	-0.0365	0.0031	0.84895	0.100904
1	rs7555570	59793506	FGGY	rs7523439	59820243	FGGY	26737	-0.0382	0.0063	0.7115	0.408001
1	rs855857	64166068	ROR1	rs285339	64214757	ROR1	48689	-0.061	0.0432	0.3556	0.111864
1	rs855857	64166068	ROR1	rs285355	64226965	ROR1	60897	-0.061	0.0432	0.3556	0.111864
1	rs855857	64166068	ROR1	rs285360	64230213	ROR1	64145	-0.0626	0.0455	0.38315	0.150826
1	rs17408644	66001166	no infor	rs12401401	66003896	no infor	2730	-0.0612	0.0021	0.811	0.267286
1	rs12562632	66203605	PDE4B	rs2503187	66233705	PDE4B	30100	-0.0414	0.0054	1	0
1	rs2186118	66229053	PDE4B	rs2503187	66233705	PDE4B	4652	-0.0414	0.0054	1	0
1	rs2253745	66229832	PDE4B	rs2503187	66233705	PDE4B	3873	-0.0414	0.0054	1	0
1	rs2503187	66233705	PDE4B	rs1937444	66236508	PDE4B	2803	-0.051	0.0174	0.8989	0.0302642
1	rs2503187	66233705	PDE4B	rs2503182	66243687	PDE4B	9982	-0.051	0.0174	0.8989	0.0302642
1	rs12718431	68571628	no infor	rs4926330	68576643	no infor	5015	-0.0482	0.0137	0.51635	0.218142
1	rs7551627	72733119	no infor	rs17529367	72737847	no infor	4728	-0.0675	0.0461	0.43845	7.07107e-05
1	rs2764508	73008602	no infor	rs2841187	73009414	no infor	812	-0.0968	0.0092	0.36615	0.171615
1	rs814875	75882161	no infor	rs11161465	75964332	ACADM	82171	-0.0386	0.018	0.9672	0.0463862
1	rs2347540	75892056	no infor	rs11161465	75964332	ACADM	72276	-0.0601	0.0012	0.52635	0.142765
1	rs12045299	75927338	no infor	rs11161465	75964332	ACADM	36994	-0.0601	0.0012	0.52635	0.142765
1	rs681907	78464601	no infor	rs646971	78469409	MGC27382	4808	-0.1015	0.0042	0.47225	0.125087
1	rs646971	78469409	MGC27382	rs942100	78471982	MGC27382	2573	-0.1028	0.0023	0.4824	0.110733
1	rs10735763	81529560	no infor	rs1359855	81532755	no infor	3195	-0.034	0.0104	0.6447	0.429072
1	rs1324375	81746255	no infor	rs6687116	81753553	no infor	7298	-0.0494	0.0049	1	0
1	rs2994949	84885791	SSX2IP	rs2911571	84929409	SSX2IP	43618	-0.0564	0.0364	0.3203	0.117097
1	rs2994949	84885791	SSX2IP	rs2994429	84948172	no infor	62381	-0.0553	0.0349	0.31765	0.120845
1	rs7529421	91994013	TGFBR3	rs7526590	91994042	TGFBR3	29	-0.0661	0.0412	0.3403	0.0514774
1	rs7529421	91994013	TGFBR3	rs12133753	91994677	TGFBR3	664	-0.0661	0.0412	0.3403	0.0514774
1	rs1011903	93916307	BCAR3	rs1567791	93916377	BCAR3	70	-0.0615	0.0346	0.3265	0.0709935
1	rs11586136	101008725	no infor	rs12746227	101044667	no infor	35942	-0.067	0.0394	0.46645	0.196222
1	rs11184774	106498070	no infor	rs10158160	106507128	no infor	9058	-0.0313	0.0012	0.3049	0.0827315
1	rs12565589	113966031	MAGI3	rs1936398	114047976	PHTF1	81945	-0.044	0.0015	1	0
1	rs12565589	113966031	MAGI3	rs1217410	114198339	PTPN22	232308	-0.0471	0.0059	1	0
1	rs1743605	114008837	MAGI3	rs1936398	114047976	PHTF1	39139	-0.0439	0.0016	1	0
1	rs1743605	114008837	MAGI3	rs1217410	114198339	PTPN22	189502	-0.047	0.0061	1	0
1	rs1146187	114014094	MAGI3	rs1936398	114047976	PHTF1	33882	-0.0439	0.0016	1	0
1	rs1146187	114014094	MAGI3	rs1217410	114198339	PTPN22	184245	-0.047	0.0061	1	0
1	rs1230658	114019974	MAGI3	rs1936398	114047976	PHTF1	28002	-0.0456	0.0041	0.8657	0.189929
1	rs1230658	114019974	MAGI3	rs1217410	114198339	PTPN22	178365	-0.0488	0.0086	1	0
1	rs1230649	114045700	PHTF1	rs1936398	114047976	PHTF1	2276	-0.0456	0.0041	0.8657	0.189929
1	rs1230649	114045700	PHTF1	rs1217410	114198339	PTPN22	152639	-0.0488	0.0086	1	0
1	rs1936398	114047976	PHTF1	rs6698586	114050905	PHTF1	2929	-0.0446	0.0027	1	0
1	rs1936398	114047976	PHTF1	rs1230647	114055162	PHTF1	7186	-0.0456	0.0041	0.8657	0.189929
1	rs1936398	114047976	PHTF1	rs2295853	114055415	PHTF1	7439	-0.0456	0.0041	0.8657	0.189929
1	rs1936398	114047976	PHTF1	rs1230645	114060592	PHTF1	12616	-0.0439	0.0016	1	0
1	rs1936398	114047976	PHTF1	rs1230640	114068870	PHTF1	20894	-0.0456	0.0041	0.8657	0.189929
1	rs1936398	114047976	PHTF1	rs1230685	114094067	PHTF1	46091	-0.0456	0.0041	0.8657	0.189929
1	rs1936398	114047976	PHTF1	rs2797409	114131725	RSBN1	83749	-0.0456	0.0041	0.8657	0.189929
1	rs1936398	114047976	PHTF1	rs1217389	114167275	PTPN22	119299	-0.0456	0.0041	0.8657	0.189929
1	rs1936398	114047976	PHTF1	rs1217395	114175958	PTPN22	127982	-0.0456	0.0041	0.8657	0.189929
1	rs1936398	114047976	PHTF1	rs2797415	114178616	no infor	130640	-0.0456	0.0041	0.8657	0.189929
1	rs1936398	114047976	PHTF1	rs1217410	114198339	PTPN22	150363	-0.0488	0.0086	1	0
1	rs1936398	114047976	PHTF1	rs7529353	114221985	AP4B1-AS1	174009	-0.0428	0.0032	0.6324	0.519865
1	rs6698586	114050905	PHTF1	rs1217410	114198339	PTPN22	147434	-0.0478	0.0072	1	0
1	rs1230647	114055162	PHTF1	rs1217410	114198339	PTPN22	143177	-0.0488	0.0086	1	0
1	rs2295853	114055415	PHTF1	rs1217410	114198339	PTPN22	142924	-0.0488	0.0086	1	0
1	rs1230645	114060592	PHTF1	rs1217410	114198339	PTPN22	137747	-0.047	0.0061	1	0
1	rs1230640	114068870	PHTF1	rs1217410	114198339	PTPN22	129469	-0.0488	0.0086	1	0
1	rs1230685	114094067	PHTF1	rs1217410	114198339	PTPN22	104272	-0.0488	0.0086	1	0
1	rs2797409	114131725	RSBN1	rs1217410	114198339	PTPN22	66614	-0.0488	0.0086	1	0
1	rs1217389	114167275	PTPN22	rs1217410	114198339	PTPN22	31064	-0.0488	0.0086	1	0
1	rs1217395	114175958	PTPN22	rs1217410	114198339	PTPN22	22381	-0.0488	0.0086	1	0
1	rs2797415	114178616	no infor	rs1217410	114198339	PTPN22	19723	-0.0488	0.0086	1	0
1	rs1217410	114198339	PTPN22	rs7529353	114221985	AP4B1-AS1	23646	-0.0459	0.0076	0.6324	0.519865
1	rs6668128	115065512	CSDE1	rs12140675	115104402	no infor	38890	-0.0506	0.0028	0.6583	0.483237
1	rs2843016	120124484	no infor	rs2843015	120125416	no infor	932	-0.0638	0.007	0.6155	0.185262
1	rs2843016	120124484	no infor	rs2582779	120133568	no infor	9084	-0.0629	0.0106	0.62495	0.530401
1	rs2843015	120125416	no infor	rs2582779	120133568	no infor	8152	-0.0623	0.0098	0.62455	0.530966
1	rs1832116	146245714	no infor	rs4950524	146248908	no infor	3194	-0.062	0.0018	0.558	0.244942
1	rs1832116	146245714	no infor	rs2992453	146253348	no infor	7634	-0.0613	0.0005	0.63165	0.327885
1	rs1832116	146245714	no infor	rs2932505	146261815	no infor	16101	-0.0593	0.0011	0.70135	0.422355
1	rs4950524	146248908	no infor	rs2992453	146253348	no infor	4440	-0.0632	0.0018	0.47025	0.121976
1	rs4950524	146248908	no infor	rs2932505	146261815	no infor	12907	-0.0613	0.0023	0.50085	0.161432
1	rs2992453	146253348	no infor	rs2932505	146261815	no infor	8467	-0.0629	0.0044	0.45085	0.0685186
1	rs5746001	12171090	TNFRSF1B	rs525891	12172230	TNFRSF1B	1140	-0.0705	0.0158	0.36325	0.144886
1	rs5746001	12171090	TNFRSF1B	rs5746051	12184559	TNFRSF1B	13469	-0.0838	0.0059	0.46165	0.00275772
1	rs12122180	154511183	SMG5	TNFRSF1B	154525577	TNFRSF1B	14394	-0.0479	0.0247	0.40395	0.0597505
1	rs3806407	154518366	SMG5	rs12563631	154525577	TNFRSF1B	7211	-0.0479	0.0247	0.40395	0.0597505
1	rs3806408	154518761	SMG5	rs12563631	154525577	TNFRSF1B	6816	-0.0479	0.0247	0.40395	0.0597505
1	rs6684514	154522080	SMG5	rs12563631	154525577	TNFRSF1B	3497	-0.0479	0.0247	0.40395	0.0597505
1	rs12563631	154525577	TMEM79	rs10908495	154530564	C1orf85	4987	-0.0479	0.0247	0.40395	0.0597505
1	rs12563631	154525577	TMEM79	rs10908496	154530624	C1orf85	5047	-0.0479	0.0247	0.40395	0.0597505
1	rs12563631	154525577	TMEM79	rs10908498	154544799	no infor	19222	-0.0479	0.0247	0.40395	0.0597505
1	rs12563631	154525577	TMEM79	rs12132794	154547644	CCT3	22067	-0.0479	0.0247	0.40395	0.0597505
1	rs12563631	154525577	TMEM79	rs12045339	154560835	CCT3	35258	-0.0479	0.0247	0.40395	0.0597505
1	rs12563631	154525577	TMEM79	rs11264475	154573542	CCT3	47965	-0.0479	0.0247	0.40395	0.0597505
1	rs3013061	13744529	no infor	rs1610562	13747440	no infor	2911	-0.0576	0.0038	0.61125	0.549776
1	rs2592893	157910916	no infor	rs2592892	157912210	no infor	1294	-0.0491	0.0045	0.9346	0.0924896
1	rs10489637	158919100	CD48	rs3796502	158919354	CD48	254	-0.0317	0.0083	0.87865	0.171615
1	rs12124253	161129470	no infor	rs10917632	161131100	no infor	1630	-0.0546	0.0059	0.87325	0.179252
1	rs204265	166078878	ADCY10	rs204264	166078983	ADCY10	105	-0.0956	0.0062	0.3322	0.112289
1	rs485187	166964008	DPT	rs628718	166964566	DPT	558	-0.0455	0.0019	0.66865	0.4686
1	rs485187	166964008	DPT	rs494189	166974381	no infor	10373	-0.0506	0.0008	0.57955	0.375969
1	rs1920154	169363632	no infor	rs2064079	169369468	no infor	5836	-0.0922	0.0063	0.3702	0.205202
1	rs1920154	169363632	no infor	rs2064080	169369865	no infor	6233	-0.0926	0.0071	0.381	0.22387
1	rs1920154	169363632	no infor	rs10911839	169370676	no infor	7044	-0.0927	0.007	0.3822	0.222173
1	rs1920154	169363632	no infor	rs10911841	169370764	no infor	7132	-0.0926	0.0071	0.381	0.22387
1	rs235853	169859176	no infor	rs235856	169860904	no infor	1728	-0.0452	0.0036	0.66075	0.479772
1	rs10911124	170393128	DNM3	rs1475230	170395159	DNM3	2031	-0.0441	0.0004	0.55625	0.490803
1	rs10912533	171346566	no infor	rs12034497	171358814	no infor	12248	-0.0538	0.01	0.8415	0.224153
1	rs1325914	174010664	no infor	rs1409143	174023124	no infor	12460	-0.0479	0.0007	0.66275	0.476944
1	rs12141312	15129490	KAZN	rs10927583	15131012	KAZN	1522	-0.0604	0.007	0.4296	0.0960251
1	rs3131313	176087989	no infor	rs1571347	176093961	no infor	5972	-0.0671	0.0479	0.40445	0.167089
1	rs1571347	176093961	no infor	rs3131322	176097153	no infor	3192	-0.0657	0.046	0.3789	0.130956
1	rs576602	180020682	CACNA1E	rs593942	180026096	CACNA1E	5414	-0.0623	0.0508	0.46145	0.0934088
1	rs10922187	195454228	CRB1	rs4915406	195462273	CRB1	8045	-0.0632	0.0085	0.7164	0.401071
1	rs10922187	195454228	CRB1	rs7542212	195512483	CRB1	58255	-0.0632	0.0085	0.7164	0.401071
1	rs4915406	195462273	CRB1	rs7542212	195512483	CRB1	50210	-0.0632	0.0085	0.7164	0.401071
1	rs2076614	17286046	PADI2	rs733785	17286356	PADI2	310	-0.0386	0.0017	0.64895	0.49646
1	rs7527036	196532445	NEK7	rs12084605	196607253	no infor	74808	-0.0564	0.0186	0.3531	0.0132936
1	rs4915424	198529818	no infor	rs2153278	198530417	no infor	599	-0.053	0.024	0.52705	0.391242
1	rs4915424	198529818	no infor	rs7527464	198535414	no infor	5596	-0.0575	0.0176	0.45855	0.294369
1	rs2153278	198530417	no infor	rs7527464	198535414	no infor	4997	-0.053	0.024	0.52705	0.391242
1	rs6676670	202399439	REN	rs11240688	202401145	REN	1706	-0.0961	0.0033	0.4081	0.0292742
1	rs6686302	18211185	no infor	rs17472583	18212612	no infor	1427	-0.0618	0.0042	0.5172	0.324279
1	rs1000283	207961284	HSD11B1	rs1415542	207968733	HSD11B1	7449	-0.0441	0.01	0.3705	0.0510531
1	rs1000283	207961284	HSD11B1	rs10863785	207975499	no infor	14215	-0.0441	0.01	0.3705	0.0510531
1	rs1000283	207961284	HSD11B1	rs12120361	207980096	no infor	18812	-0.0429	0.0116	0.46735	0.18802
1	rs1000283	207961284	HSD11B1	rs7532324	207984713	no infor	23429	-0.0374	0.0005	0.3981	0.0120208
1	rs1000283	207961284	HSD11B1	rs3765240	207984774	no infor	23490	-0.0433	0.0117	0.69215	0.435366
1	rs6697682	208567217	HHAT	rs1890303	208580776	HHAT	13559	-0.0499	0.0086	0.60705	0.555715
1	rs4920474	18515834	IGSF21	rs17277497	18515998	IGSF21	164	-0.0475	0.0069	0.5271	0.322158
1	rs2291831	212597862	PTPN14	rs12086431	212611785	PTPN14	13923	-0.0907	0.0107	0.31265	0.092136
1	rs10494975	212670254	PTPN14	rs17022944	212677831	PTPN14	7577	-0.0936	0.0065	0.34435	0.0473054
1	rs4142940	218446126	RAB3GAP2	rs6541127	218467632	RAB3GAP2	21506	-0.0528	0.0091	0.6068	0.556069
1	rs12140453	221613648	no infor	rs10907376	221634426	CCDC185	20778	-0.0501	0.0075	0.64705	0.499147
1	rs10916216	226073058	PRSS38	rs10916218	226074836	PRSS38	1778	-0.057	0.0004	0.903	0.137179
1	rs12049333	229381198	TRIM67	rs12032558	229385301	TRIM67	4103	-0.0314	0.0014	0.29975	0.0900147
1	rs12048739	229382797	TRIM67	rs12032558	229385301	TRIM67	2504	-0.0314	0.0014	0.29975	0.0900147
1	rs12024993	229384810	TRIM67	rs12032558	229385301	TRIM67	491	-0.0314	0.0014	0.29975	0.0900147
1	rs1754608	230203301	DISC1	rs3121910	230203816	DISC1	515	-0.0648	0.0173	0.6191	0.538674
1	rs3121910	230203816	DISC1	rs1754606	230204217	DISC1	401	-0.0651	0.0177	0.6167	0.542068
1	rs3121910	230203816	DISC1	rs1754605	230204297	DISC1	481	-0.0651	0.0177	0.6167	0.542068
1	rs3121910	230203816	DISC1	rs821621	230212687	DISC1	8871	-0.0642	0.0163	0.61785	0.540442
1	rs6673984	237111464	no infor	rs7533049	237114797	no infor	3333	-0.0694	0.0095	0.44415	0.251518
1	rs6668037	237398737	LOC102724174	rs12143589	237406746	LOC102724174	8009	-0.0894	0.0064	0.31505	0.0644174
1	rs7525973	237399750	LOC102724174	rs12143589	237406746	LOC102724174	6996	-0.0876	0.0083	0.2994	0.0777817
1	rs10803067	240900923	no infor	rs5020631	240908923	no infor	8000	-0.0412	0.0152	0.6437	0.503884
1	rs10917362	23419781	no infor	rs4655151	23423946	no infor	4165	-0.0409	0.0138	0.74245	0.364231
2	rs10194138	29284988	ALK	rs3795850	29288004	ALK	802	-0.09815	0.00502046	0.35625	0.129896
2	rs12465448	35148582	GALNT14	rs12990027	35153838	GALNT14	3837	-0.0501	0.0141421	0.6084	0.553806
2	rs4952023	35151915	GALNT14	rs12990027	35153838	GALNT14	1195	-0.04765	0.0144957	0.6061	0.557059
2	rs4952023	35151915	GALNT14	rs12991678	35157606	GALNT14	2043	-0.0486	0.0142836	0.4393	0.327108
2	rs4952023	35151915	GALNT14	rs867496	35172516	GALNT14	5845	-0.04875	0.0140714	0.604	0.560029
2	rs12990027	35153838	GALNT14	rs12991678	35157606	GALNT14	848	-0.0482	0.0137179	0.4414	0.324138
2	rs12990027	35153838	GALNT14	rs867496	35172516	GALNT14	4650	-0.04835	0.0135057	0.6061	0.557059
2	rs12991678	35157606	GALNT14	rs867496	35172516	GALNT14	3802	-0.0493	0.0132936	0.38745	0.253781
2	rs649509	36272085	EHD3	rs659396	36333152	EHD3	19847	-0.06585	0.0368403	0.34115	0.0357089
2	rs672364	36290595	EHD3	rs659396	36333152	EHD3	5700	-0.065	0.0424264	0.5735	0.236174
2	rs672364	36290595	EHD3	rs617163	36344508	EHD3	9129	-0.0679	0.0431335	0.54165	0.16115
2	rs4952305	38638556	LINC00486	rs17012337	38641542	LINC00486	38	-0.09685	0.00742462	0.33035	0.10147
2	rs297131	56778162	SOS1	rs297120	56782143	SOS1	8387	-0.0361	0.0019799	0.78075	0.310066
2	rs11678272	66762857	no infor	rs6723268	66764216	no infor	744	-0.06285	0.0116673	0.5801	0.383959
2	rs7574673	77851995	SRBD1	rs1865685	78343254	SRBD1	122245	-0.0376	0.0190919	0.5766	0.315794
2	rs10205157	111524148	AC007682.1	rs12478477	111619998	AC007682.1	45293	-0.04645	0.00756604	0.5526	0.314663
2	rs2216800	117037996	no infor	rs13422294	117111156	no infor	22950	-0.0955	0.000424264	0.3126	0.0569928
2	rs10205628	117108803	no infor	rs13422294	117111156	no infor	376	-0.0955	0.000424264	0.3126	0.0569928
2	rs6755780	120601780	SPTBN1	rs6710809	120629927	SPTBN1	5155	-0.08455	0.00572756	0.3286	0.0291328
2	rs6755780	120601780	SPTBN1	rs6740698	120774882	SPTBN1	30251	-0.0894	0.00806102	0.28395	0.104864
2	rs4407219	61943442	no infor	rs1453761	62221079	no infor	5721	-0.03985	0.00841457	0.7549	0.346624
2	rs7562411	134844380	LINC01122	rs17049785	134878404	LINC01122	18141	-0.07205	0.00205061	0.29855	0.105995
2	rs17585147	136910906	no infor	rs17585411	136979490	no infor	24902	-0.04235	0.00558614	0.7078	0.413233
2	rs11695340	136920488	no infor	rs17585411	136979490	no infor	23496	-0.03955	0.00954594	0.7067	0.414789
2	rs17585411	136979490	no infor	rs12151705	137030488	no infor	27416	-0.03865	0.00162635	0.64895	0.49646
2	rs17585411	136979490	no infor	rs741229	137035773	no infor	31230	-0.03925	0.000777817	0.6091	0.440103
2	rs1366746	70804003	no infor	rs1366735	70960388	no infor	10946	-0.05515	0.0106773	0.4378	0.260498
2	rs1517405	146235844	WDPCP	rs6724044	146238557	WDPCP	187	-0.05085	0.011243	0.87325	0.179252
2	rs6724044	146238557	WDPCP	rs6545986	146287978	WDPCP	9362	-0.05085	0.011243	0.87325	0.179252
2	rs6724044	146238557	WDPCP	rs1400687	146304793	WDPCP	23011	-0.05085	0.011243	0.87325	0.179252
2	rs6724044	146238557	WDPCP	rs2292795	146532207	WDPCP	89675	-0.0468	0.00551543	0.8235	0.249609
2	rs6724044	146238557	WDPCP	rs2292794	146554586	WDPCP	90017	-0.05085	0.011243	0.87325	0.179252
2	rs262517	147302977	no infor	rs171902	147313443	no infor	11975	-0.03675	0.0243952	0.74885	0.35518
2	rs10496140	158721967	no infor	rs869353	158735634	no infor	1579	-0.02025	0.0161927	1	0
2	rs2035565	159794016	no infor	rs2902005	159794900	ETAA1	3425	-0.0359	0.0145664	0.44845	0.12636
2	rs6547231	201057876	no infor	rs7584429	201063778	no infor	1434	-0.0899	0.00282843	0.4069	0.081883
2	rs798434	116804470	no infor	rs6431898	116958281	no infor	7954	-0.0361	0.0019799	0.78075	0.310066
2	rs798434	116804470	no infor	rs798426	116966393	no infor	8289	-0.0361	0.0019799	0.78075	0.310066
2	rs2305158	232881469	NPAS2	rs13017465	232988809	RPL31	17159	-0.0545	0.0186676	0.3558	0.163625
2	rs2305158	232881469	NPAS2	rs3739015	233035452	TBC1D8	34093	-0.0573	0.0147078	0.37225	0.140361
2	rs2305158	232881469	NPAS2	rs13412722	233049977	TBC1D8	34698	-0.058	0.0147078	0.3895	0.192192
2	rs13017465	232988809	RPL31	rs3739015	233035452	TBC1D8	16934	-0.05415	0.0191626	0.367	0.147785
2	rs13017465	232988809	RPL31	rs13412722	233049977	TBC1D8	17539	-0.05485	0.0191626	0.38275	0.201738
2	rs3739015	233035452	TBC1D8	rs13412722	233049977	TBC1D8	605	-0.05765	0.0152028	0.3992	0.178474
2	rs4511739	240082725	MRPS9	rs12612044	240112241	LOC101927492	26231	-0.0621	0.00876812	1	0
2	rs3097269	124687493	no infor	rs3111424	125029622	no infor	15557	-0.09485	0.0126572	0.43325	0.221961
2	rs3097269	124687493	no infor	rs3111427	125228374	no infor	19010	-0.09425	0.0135057	0.4266	0.231365
2	rs3097269	124687493	no infor	rs3097277	125282362	no infor	23690	-0.09485	0.0126572	0.43325	0.221961
2	rs3097278	124735764	no infor	rs3111424	125029622	no infor	11045	-0.09575	0.01393	0.442	0.234335
2	rs3097278	124735764	no infor	rs3111427	125228374	no infor	14498	-0.0927	0.0113137	0.3953	0.1871
2	rs3097278	124735764	no infor	rs3097277	125282362	no infor	19178	-0.0933	0.0104652	0.40195	0.177696
2	rs3111424	125029622	no infor	rs3111425	125099981	no infor	1126	-0.09665	0.0152028	0.45095	0.246992
2	rs2377686	30132148	ST6GAL2	rs10865075	30710440	ST6GAL2	18686	-0.0442	0.00212132	0.61995	0.537472
2	rs2377686	30132148	ST6GAL2	rs11124140	30838037	ST6GAL2	22040	-0.04815	0.00162635	0.671	0.259225
2	rs3111425	125099981	no infor	rs3111427	125228374	no infor	2327	-0.09365	0.0126572	0.4035	0.198697
2	rs3111425	125099981	no infor	rs3097277	125282362	no infor	7007	-0.09425	0.0118087	0.41015	0.189292
2	rs13390663	36207369	no infor	rs11684280	36467202	no infor	22109	-0.04925	0.0214253	0.55225	0.0190212
2	rs266167	45927600	no infor	rs266168	45955645	no infor	43	-0.06005	0.00417193	0.6346	0.455094
2	rs266167	45927600	no infor	rs266171	46170608	no infor	5236	-0.0459	0.000707107	1	0
2	rs266167	45927600	no infor	rs266174	46288087	no infor	7269	-0.04595	0.000636396	1	0
2	rs10210316	11448586	DPP10	rs1006342	11701418	DPP10	10604	-0.05845	0.0296278	0.389	0.243952
2	rs6756582	11639463	DPP10	rs1006342	11701418	DPP10	5202	-0.05845	0.0296278	0.389	0.243952
2	rs1006342	11701418	DPP10	rs12466846	11735263	DPP10	2968	-0.05845	0.0296278	0.389	0.243952
2	rs6719023	50523466	no infor	rs7603585	50579172	no infor	3526	-0.0525	0.0123037	0.95165	0.0683772
2	rs6719023	50523466	no infor	rs1996706	50589447	no infor	6369	-0.05095	0.0101116	0.5884	0.445336
2	rs1545135	50544383	no infor	rs7603585	50579172	no infor	3226	-0.0529	0.0128693	0.9117	0.0118794
2	rs1545135	50544383	no infor	rs1996706	50589447	no infor	6069	-0.0514	0.010748	0.58125	0.455447
2	rs7603585	50579172	no infor	rs1996706	50589447	no infor	2843	-0.05565	0.00473762	0.5642	0.431335
2	rs12620471	75093196	EPB41L5	rs12617570	76002136	EPB41L5	96967	-0.0532	0.0265872	0.31785	0.0968029
2	rs12603	75369710	EPB41L5	rs12617570	76002136	EPB41L5	56132	-0.0532	0.0265872	0.31785	0.0968029
2	rs6720736	75447396	EPB41L5	rs12617570	76002136	EPB41L5	43213	-0.0535	0.026163	0.6247	0.530754
2	rs2166435	75553069	EPB41L5	rs12617570	76002136	EPB41L5	27509	-0.0512	0.0294156	0.3371	0.124027
2	rs12617570	76002136	EPB41L5	rs4849835	76190788	EPB41L5	7281	-0.0518	0.0285671	0.3014	0.0735391
2	rs4076094	119360741	no infor	rs10496575	120826857	no infor	63489	-0.03835	0.0168999	0.36775	0.125936
2	rs4076094	119360741	no infor	rs12623002	120914618	no infor	68358	-0.03825	0.0170413	0.3285	0.0704278
2	rs4076094	119360741	no infor	rs6725929	120947541	no infor	71306	-0.03825	0.0170413	0.3285	0.0704278
2	rs4076094	119360741	no infor	rs6718435	121025701	no infor	78743	-0.03825	0.0170413	0.3285	0.0704278
2	rs4076094	119360741	no infor	rs1219913	121027470	no infor	92510	-0.03715	0.0185969	0.63935	0.510036
2	rs4669445	141730429	no infor	rs12476232	141774501	no infor	10229	-0.0558	0.011738	0.63015	0.523047
2	rs2707549	163199542	no infor	rs2670610	165145790	no infor	25985	-0.04335	0.0118087	0.6844	0.446326
2	rs1430170	10019120	LOC101928161	rs1549739	10054666	NCKAP5	11404	-0.04575	0.0116673	0.31075	0.133855
2	rs4954212	14979318	MAP3K19	rs16831256	14981797	MAP3K19	867	-0.0518	0.00381838	0.28355	0.087752
2	rs4954212	14979318	MAP3K19	rs4954223	15120611	RAB3GAP1	134485	-0.05015	0.00615183	0.61075	0.550483
2	rs4954212	14979318	MAP3K19	rs16831376	15147081	RAB3GAP1	138513	-0.0518	0.00381838	0.28355	0.087752
2	rs4954212	14979318	MAP3K19	rs6742030	15365353	ZRANB3	314310	-0.0479	0.00692965	0.60445	0.559392
2	rs11900832	14981814	MAP3K19	rs4954223	15120611	RAB3GAP1	133018	-0.05055	0.00671751	0.6113	0.549705
2	rs11900832	14981814	MAP3K19	rs16831376	15147081	RAB3GAP1	137046	-0.0522	0.00438406	0.2841	0.0869741
2	rs11900832	14981814	MAP3K19	rs6742030	15365353	ZRANB3	312843	-0.0483	0.00749533	0.6047	0.559039
2	rs4953947	14997123	no infor	rs4954223	15120611	RAB3GAP1	119613	-0.0507	0.00692965	0.61205	0.548644
2	rs4953947	14997123	no infor	rs16831376	15147081	RAB3GAP1	123641	-0.05235	0.00459619	0.28485	0.0859135
2	rs4953947	14997123	no infor	rs6742030	15365353	ZRANB3	299438	-0.0484	0.00763675	0.60565	0.557695
2	rs10186594	14999712	no infor	rs4954223	15120611	RAB3GAP1	117430	-0.05055	0.00671751	0.6113	0.549705
2	rs10186594	14999712	no infor	rs16831376	15147081	RAB3GAP1	121458	-0.0522	0.00438406	0.2841	0.0869741
2	rs10186594	14999712	no infor	rs6742030	15365353	ZRANB3	297255	-0.0483	0.00749533	0.6047	0.559039
2	rs13409400	15001559	no infor	rs4954223	15120611	RAB3GAP1	116571	-0.05055	0.00671751	0.6113	0.549705
2	rs13409400	15001559	no infor	rs16831376	15147081	RAB3GAP1	120599	-0.0522	0.00438406	0.2841	0.0869741
2	rs13409400	15001559	no infor	rs6742030	15365353	ZRANB3	296396	-0.0483	0.00749533	0.6047	0.559039
2	rs921859	15008255	no infor	rs4954223	15120611	RAB3GAP1	113896	-0.05055	0.00671751	0.6113	0.549705
2	rs921859	15008255	no infor	rs16831376	15147081	RAB3GAP1	117924	-0.0522	0.00438406	0.2841	0.0869741
2	rs921859	15008255	no infor	rs6742030	15365353	ZRANB3	293721	-0.0483	0.00749533	0.6047	0.559039
2	rs17293519	15020290	no infor	rs4954223	15120611	RAB3GAP1	110887	-0.05055	0.00671751	0.6113	0.549705
2	rs17293519	15020290	no infor	rs16831376	15147081	RAB3GAP1	114915	-0.0522	0.00438406	0.2841	0.0869741
2	rs17293519	15020290	no infor	rs6742030	15365353	ZRANB3	290712	-0.0483	0.00749533	0.6047	0.559039
2	rs7422031	15024255	RAB3GAP1	rs4954223	15120611	RAB3GAP1	99937	-0.05055	0.00671751	0.6113	0.549705
2	rs7422031	15024255	RAB3GAP1	rs16831376	15147081	RAB3GAP1	103965	-0.0522	0.00438406	0.2841	0.0869741
2	rs7422031	15024255	RAB3GAP1	rs6742030	15365353	ZRANB3	279762	-0.0483	0.00749533	0.6047	0.559039
2	rs2874739	15025247	RAB3GAP1	rs4954223	15120611	RAB3GAP1	95746	-0.0507	0.00692965	0.61205	0.548644
2	rs2874739	15025247	RAB3GAP1	rs16831376	15147081	RAB3GAP1	99774	-0.05235	0.00459619	0.28485	0.0859135
2	rs2874739	15025247	RAB3GAP1	rs6742030	15365353	ZRANB3	275571	-0.0484	0.00763675	0.60565	0.557695
2	rs2305248	15181861	RAB3GAP1	rs6742030	15365353	ZRANB3	166166	-0.0483	0.00749533	0.6047	0.559039
2	rs7605229	15587390	ZRANB3	rs6748210	15593605	ZRANB3	3213	-0.0512	0.00296985	0.2768	0.0972979
2	rs7605229	15587390	ZRANB3	rs16831775	15649056	ZRANB3	39901	-0.0512	0.00296985	0.2768	0.0972979
2	rs7574682	30832420	LRP1B	rs7575223	30876017	LRP1B	54641	-0.02695	0.0111016	0.67445	0.460397
2	rs7574682	30832420	LRP1B	rs10496887	30883339	LRP1B	61271	-0.0262	0.0100409	0.6919	0.435719
2	rs1483148	30836670	LRP1B	rs7575223	30876017	LRP1B	38439	-0.0253	0.00876812	0.8107	0.267711
2	rs1483148	30836670	LRP1B	rs10496887	30883339	LRP1B	45069	-0.0246	0.00777817	0.96945	0.0432042
2	rs1898424	31345194	LRP1B	rs1816608	31356436	LRP1B	177	-0.0582	0.000848528	0.87325	0.179252
2	rs13026179	33336090	no infor	rs7596606	33337714	no infor	829	-0.05935	0.00671751	0.609	0.343088
2	rs1050950	34792245	KYNU	rs12466715	34800622	KYNU	4222	-0.07525	0.0473054	0.8395	0.226981
2	rs2077724	36755560	no infor	rs12467836	36766771	no infor	3240	-0.04145	0.00360624	0.54845	0.449791
2	rs10928225	37908127	TEX41	rs6728198	37918175	TEX41	21202	-0.05815	0.0150614	0.51235	0.371585
2	rs297597	61933399	GPD2	rs1347098	62044463	GPD2	22295	-0.0533	0.0111723	1	0
2	rs692187	61966678	GPD2	rs1347098	62044463	GPD2	12126	-0.05305	0.011243	1	0
2	rs3769361	62032768	GPD2	rs1347098	62044463	GPD2	3577	-0.05305	0.011243	1	0
2	rs1347098	62044463	GPD2	rs7570567	62153578	GPD2	17798	-0.05375	0.010253	1	0
2	rs12052528	75400640	no infor	rs6740318	75441738	no infor	33554	-0.0366	0.0059397	1	0
2	rs1347886	77578065	no infor	rs12990422	77608218	no infor	27434	-0.04965	0.0119501	0.5724	0.500773
2	rs1347886	77578065	no infor	rs6432793	77623499	no infor	33949	-0.05065	0.0092631	0.61145	0.549493
2	rs2044958	95401820	no infor	rs41342544	95420856	no infor	366	-0.05725	0.00502046	0.50625	0.249962
2	rs10204688	100249025	LRP2	rs2284679	100249892	LRP2	1053	-0.0639	0.0155563	0.6044	0.559463
2	rs2284679	100249892	LRP2	rs1548936	100266736	LRP2	6202	-0.0599	0.0212132	0.6044	0.559463
2	rs3769864	129488801	TTN-AS1	rs4894029	129490565	TTN-AS1	4631	-0.0402	0.0250316	1	0
2	rs3769864	129488801	TTN-AS1	rs2163009	129537170	TTN-AS1	11990	-0.03935	0.0238295	1	0
2	rs3769864	129488801	TTN-AS1	rs1001238	129543627	TTN-AS1	21309	-0.0402	0.0250316	1	0
2	rs4894029	129490565	TTN-AS1	rs2163009	129537170	TTN-AS1	7359	-0.04115	0.0178898	0.60575	0.557554
2	rs4894029	129490565	TTN-AS1	rs1001238	129543627	TTN-AS1	16678	-0.04115	0.0178898	0.60575	0.557554
2	rs2163009	129537170	TTN-AS1	rs1001238	129543627	TTN-AS1	9319	-0.0428	0.0202233	0.58395	0.526724
2	rs2562848	129603073	LOC102724244	rs2627038	129610936	TTN	24928	-0.03165	0.000777817	0.2921	0.0939038
2	rs4309546	148177417	no infor	rs10445775	148197920	no infor	28601	-0.04245	0.00403051	0.333	0.118511
2	rs4309546	148177417	no infor	rs12615448	148200533	no infor	38945	-0.04245	0.00403051	0.333	0.118511
2	rs4309546	148177417	no infor	rs9679452	148233148	no infor	64297	-0.04245	0.00403051	0.333	0.118511
2	rs4309546	148177417	no infor	rs888425	148233489	no infor	71844	-0.04245	0.00403051	0.333	0.118511
2	rs4309546	148177417	no infor	rs2370400	148278501	no infor	137998	-0.04065	0.00148492	0.4384	0.030547
2	rs4309546	148177417	no infor	rs10931190	148383305	no infor	160215	-0.03925	0.000494975	0.3274	0.126431
2	rs4309546	148177417	no infor	rs4334457	148445520	no infor	189355	-0.0421	0.00353553	0.34365	0.10345
2	rs10445775	148197920	no infor	rs12615448	148200533	no infor	10344	-0.0428	0.00452548	0.32415	0.131027
2	rs10445775	148197920	no infor	rs9679452	148233148	no infor	35696	-0.0428	0.00452548	0.32415	0.131027
2	rs10445775	148197920	no infor	rs888425	148233489	no infor	43243	-0.0428	0.00452548	0.32415	0.131027
2	rs10445775	148197920	no infor	rs2370400	148278501	no infor	109397	-0.04105	0.00205061	0.40535	0.0161927
2	rs10445775	148197920	no infor	rs10931190	148383305	no infor	131614	-0.0396	0	0.31715	0.140926
2	rs10445775	148197920	no infor	rs4334457	148445520	no infor	160754	-0.04245	0.00403051	0.333	0.118511
2	rs12615448	148200533	no infor	rs9679452	148233148	no infor	25352	-0.0428	0.00452548	0.32415	0.131027
2	rs12615448	148200533	no infor	rs888425	148233489	no infor	32899	-0.0428	0.00452548	0.32415	0.131027
2	rs12615448	148200533	no infor	rs2370400	148278501	no infor	99053	-0.04105	0.00205061	0.40535	0.0161927
2	rs12615448	148200533	no infor	rs10931190	148383305	no infor	121270	-0.0396	0	0.31715	0.140926
2	rs12615448	148200533	no infor	rs4334457	148445520	no infor	150410	-0.04245	0.00403051	0.333	0.118511
2	rs9679452	148233148	no infor	rs888425	148233489	no infor	7547	-0.0428	0.00452548	0.32415	0.131027
2	rs9679452	148233148	no infor	rs2370400	148278501	no infor	73701	-0.04105	0.00205061	0.40535	0.0161927
2	rs9679452	148233148	no infor	rs10931190	148383305	no infor	95918	-0.0396	0	0.31715	0.140926
2	rs9679452	148233148	no infor	rs4334457	148445520	no infor	125058	-0.04245	0.00403051	0.333	0.118511
2	rs888425	148233489	no infor	rs2370400	148278501	no infor	66154	-0.04105	0.00205061	0.40535	0.0161927
2	rs888425	148233489	no infor	rs10931190	148383305	no infor	88371	-0.0396	0	0.31715	0.140926
2	rs888425	148233489	no infor	rs4334457	148445520	no infor	117511	-0.04245	0.00403051	0.333	0.118511
2	rs2370400	148278501	no infor	rs10931190	148383305	no infor	22217	-0.03945	0.000212132	0.3763	0.0572756
2	rs2370400	148278501	no infor	rs4334457	148445520	no infor	51357	-0.04215	0.00360624	0.3939	0.0323855
2	rs10931190	148383305	no infor	rs4334457	148445520	no infor	29140	-0.0408	0.00169706	0.31895	0.138381
2	rs300730	1983866	no infor	rs446955	2215806	no infor	7517	-0.06355	0.0375474	0.3109	0.0930553
2	rs300730	1983866	no infor	rs373323	2262145	no infor	9774	-0.06355	0.0375474	0.3109	0.0930553
2	rs300730	1983866	no infor	rs443419	2519299	no infor	24167	-0.0632	0.0366281	0.3651	0.173241
2	rs13425614	227787344	no infor	rs2302928	228121240	DDX1	9378	-0.065	0.00480833	0.64605	0.437346
2	rs13425614	227787344	no infor	rs2287637	228771044	no infor	57010	-0.065	0.00480833	0.60015	0.372433
2	rs4675363	184973210	CD28	rs1980422	185053706	no infor	20325	-0.0393	0.000282843	0.4218	0.231224
2	rs2302928	228121240	DDX1	rs2287637	228771044	no infor	47632	-0.06455	0.00700036	0.62825	0.417405
2	rs12469415	191161584	PARD3B	rs1921800	191177976	PARD3B	847	-0.0593	0.00212132	0.8415	0.224153
2	rs2541149	191574903	PARD3B	rs2541152	191809743	PARD3B	34194	-0.0645	0.0101823	0.30235	0.090439
2	rs1207441	191717700	PARD3B	rs2541152	191809743	PARD3B	12272	-0.06935	0.00473762	0.34015	0.0553665
2	rs17726407	204716866	no infor	rs1402995	204724853	no infor	716	-0.05425	0.00954594	0.59545	0.254063
2	rs1250233	220090944	no infor	rs1437787	220099984	LOC102724849	11134	-0.05405	0.0111016	0.6598	0.481115
2	rs13422972	223067609	no infor	rs4672804	223121057	AC073321.3	10541	-0.03485	0.00643467	0.3415	0.155281
2	rs11674057	223100825	no infor	rs4672804	223121057	AC073321.3	7495	-0.03345	0.00106066	0.29375	0.0765797
2	rs10164712	225400434	DIRC3	rs1863188	225404645	DIRC3	203	-0.0527	0.00311127	0.6184	0.539664
2	rs2708139	234230177	no infor	rs1922775	234244879	no infor	6849	-0.04035	0.00106066	0.7084	0.412385
2	rs2551112	236567832	no infor	rs4085398	236683249	no infor	35591	-0.0603	0.0086267	0.3806	0.225426
2	rs4085399	236691010	no infor	rs17312518	236693843	no infor	157	-0.05755	0.00742462	0.5503	0.450993
2	rs1568384	1405628	no infor	rs1401882	1431500	no infor	19234	-0.0366	0.000989949	0.66815	0.112076
2	rs1004888	1405794	no infor	rs1401882	1431500	no infor	19122	-0.0366	0.000989949	0.66815	0.112076
2	rs1879207	1411571	no infor	rs1401882	1431500	no infor	12237	-0.0366	0.000989949	0.66815	0.112076
2	rs17612271	1420185	no infor	rs1401882	1431500	no infor	9439	-0.0366	0.000989949	0.66815	0.112076
2	rs16983481	1422075	no infor	rs1401882	1431500	no infor	6999	-0.0366	0.000989949	0.66815	0.112076
2	rs4503980	18399361	no infor	rs11684232	18454455	no infor	6191	-0.0546	0.0100409	0.5731	0.285671
2	rs4503980	18399361	no infor	rs4673157	18673210	no infor	17585	-0.0546	0.0100409	0.5731	0.285671
2	rs4503980	18399361	no infor	rs7566747	18917856	no infor	25030	-0.05355	0.010253	0.69275	0.434517
2	rs4503980	18399361	no infor	rs4675041	18946934	no infor	30733	-0.0546	0.0100409	0.5731	0.285671
2	rs4503980	18399361	no infor	rs4675052	19346366	no infor	76124	-0.04065	0.00855599	0.7861	0.3025
2	rs11684232	18454455	no infor	rs4673157	18673210	no infor	11394	-0.0546	0.0100409	0.5731	0.285671
2	rs11684232	18454455	no infor	rs7566747	18917856	no infor	18839	-0.05355	0.010253	0.69275	0.434517
2	rs11684232	18454455	no infor	rs4675041	18946934	no infor	24542	-0.0546	0.0100409	0.5731	0.285671
2	rs11684232	18454455	no infor	rs4675052	19346366	no infor	69933	-0.04065	0.00855599	0.7861	0.3025
2	rs4673157	18673210	no infor	rs7566747	18917856	no infor	7445	-0.05355	0.010253	0.69275	0.434517
2	rs4673157	18673210	no infor	rs4675041	18946934	no infor	13148	-0.0546	0.0100409	0.5731	0.285671
2	rs4673157	18673210	no infor	rs4675052	19346366	no infor	58539	-0.04065	0.00855599	0.7861	0.3025
2	rs7566747	18917856	no infor	rs4675041	18946934	no infor	5703	-0.05355	0.010253	0.69275	0.434517
2	rs4675041	18946934	no infor	rs4675052	19346366	no infor	45391	-0.04065	0.00855599	0.7861	0.3025
2	rs300695	2499819	no infor	rs415660	2559490	no infor	7328	-0.06485	0.0393858	0.3229	0.0760847
2	rs1911592	129047199	SPP2	rs1911594	129111212	SPP2	64	-0.05425	0.0198697	0.5685	0.434305
2	rs2029770	184322599	LRRFIP1	rs6725315	184439911	LRRFIP1	8036	-0.09455	0.0164756	0.48475	0.308086
2	rs443419	2519299	no infor	rs415660	2559490	no infor	172	-0.06805	0.0439113	0.37045	0.00883883
2	rs6755528	201966714	no infor	rs12613966	202016570	no infor	5047	-0.0618	0.02885	0.67815	0.455165
3	rs6763225	20390516	no infor	rs17006942	20415203	no infor	3580	-0.0541	0.047659	0.43325	0.193677
3	rs17724235	29477902	RBMS3	rs17548225	29663897	RBMS3	4639	-0.05925	0.00968736	0.4239	0.129683
3	rs6770245	35907498	no infor	rs10049409	35913799	no infor	4388	-0.09335	0.00120208	0.40385	0.180807
3	rs285315	36228957	no infor	rs1165962	36253549	no infor	37193	-0.0132	0.00919239	0.76195	0.336654
3	rs285315	36228957	no infor	rs10514694	36283073	no infor	51733	-0.0132	0.00919239	0.76195	0.336654
3	rs285315	36228957	no infor	rs17034777	36290576	no infor	58188	-0.0132	0.00919239	0.76195	0.336654
3	rs6764210	36237237	no infor	rs1165962	36253549	no infor	7910	-0.0132	0.00919239	0.76195	0.336654
3	rs6764210	36237237	no infor	rs10514694	36283073	no infor	22450	-0.0132	0.00919239	0.76195	0.336654
3	rs6764210	36237237	no infor	rs17034777	36290576	no infor	28905	-0.0132	0.00919239	0.76195	0.336654
3	rs33533	42390474	no infor	rs33495	42400890	no infor	22602	-0.03825	0.0301935	0.69225	0.197071
3	rs185224	42393117	no infor	rs33495	42400890	no infor	14469	-0.03825	0.0301935	0.69225	0.197071
3	rs7648681	45652402	LIMD1	rs2742390	45731726	SACM1L	14473	-0.09975	0.0108187	0.42665	0.281358
3	rs11130424	54553845	CACNA2D3	rs6764520	54566283	CACNA2D3	9799	-0.0298	0.00721249	0.59375	0.0973686
3	rs11130424	54553845	CACNA2D3	rs9810230	54573341	CACNA2D3	13751	-0.0295	0.00763675	0.76245	0.335946
3	rs11130424	54553845	CACNA2D3	rs6773369	54579850	CACNA2D3	15249	-0.0298	0.00721249	0.59375	0.0973686
3	rs11130424	54553845	CACNA2D3	rs6445700	54588399	CACNA2D3	23981	-0.0298	0.00721249	0.59375	0.0973686
3	rs11130424	54553845	CACNA2D3	rs4955919	54605869	CACNA2D3	27276	-0.0298	0.00721249	0.59375	0.0973686
3	rs11130424	54553845	CACNA2D3	rs545517	54613587	CACNA2D3	34930	-0.0277	0.00424264	0.7217	0.08358
3	rs6764520	54566283	CACNA2D3	rs11130425	54594955	CACNA2D3	15866	-0.02535	7.07107e-05	0.66925	0.467751
3	rs9810230	54573341	CACNA2D3	rs11130425	54594955	CACNA2D3	11914	-0.025	0.000424264	0.77025	0.324916
3	rs6773369	54579850	CACNA2D3	rs11130425	54594955	CACNA2D3	10416	-0.02535	7.07107e-05	0.66925	0.467751
3	rs6445700	54588399	CACNA2D3	rs11130425	54594955	CACNA2D3	1684	-0.02535	7.07107e-05	0.66925	0.467751
3	rs11130425	54594955	CACNA2D3	rs4955919	54605869	CACNA2D3	1611	-0.02535	7.07107e-05	0.66925	0.467751
3	rs11130425	54594955	CACNA2D3	rs12494792	54606563	CACNA2D3	2507	-0.02505	0.000353553	1	0
3	rs2244503	64920911	ADAMTS9-AS2	rs2222482	64933281	ADAMTS9-AS2	3850	-0.10055	0.00883883	0.50025	0.341462
3	rs2244503	64920911	ADAMTS9-AS2	rs6773674	64936894	ADAMTS9-AS2	5290	-0.10255	0.0116673	0.52855	0.381484
3	rs4355299	67753002	SUCLG2	rs13099253	67795660	SUCLG2-AS1	6607	-0.0671	0.00296985	0.7164	0.401071
3	rs4355299	67753002	SUCLG2	rs11718788	67816825	SUCLG2-AS1	8467	-0.06595	0.000353553	0.7598	0.339694
3	rs4355299	67753002	SUCLG2	rs1459913	67871758	SUCLG2-AS1	8909	-0.066	0.000282843	0.7598	0.339694
3	rs13099253	67795660	SUCLG2-AS1	rs11718788	67816825	SUCLG2-AS1	1860	-0.06655	0.000494975	0.7598	0.339694
3	rs13099253	67795660	SUCLG2-AS1	rs1459913	67871758	SUCLG2-AS1	2302	-0.0666	0.000565685	0.7598	0.339694
3	rs11718788	67816825	SUCLG2-AS1	rs1459913	67871758	SUCLG2-AS1	442	-0.0679	0.000282843	0.7532	0.349028
3	rs12633552	73845979	no infor	rs17756286	73865177	no infor	21182	-0.0573	0.000141421	0.35595	0.196222
3	rs503022	55466476	no infor	rs970930	55711907	ERC2	8173	-0.03155	0.0147785	0.64685	0.49943
3	rs7612293	57085953	ARHGEF3	rs35823108	57097343	no infor	1351	-0.0469	0.0152735	0.63655	0.513996
3	rs35823108	57097343	no infor	rs6764188	57106569	IL17RD	8686	-0.05075	0.00388909	0.4769	0.144674
3	rs2122133	104749166	no infor	rs4370037	104904802	no infor	62726	-0.04355	0.0317491	0.74965	0.354048
3	rs2122133	104749166	no infor	rs10511219	104923595	no infor	66067	-0.0429	0.0308299	0.79325	0.292389
3	rs2122133	104749166	no infor	rs2701784	105040498	no infor	181576	-0.0393	0.0330926	0.47855	0.163271
3	rs10934056	111822814	no infor	rs1462296	111931300	no infor	132556	-0.0764	0.000424264	0.2918	0.117097
3	rs1818768	118321694	no infor	rs13098822	118334562	no infor	17119	-0.06065	0.0136472	0.62825	0.525734
3	rs7620746	124010892	DIRC2	rs9864868	124088234	LOC100129550	17157	-0.05105	0.0053033	0.69185	0.43579
3	rs7620746	124010892	DIRC2	rs10212232	124124723	SEMA5B	27616	-0.061	0.00226274	0.45395	0.180383
3	rs7620746	124010892	DIRC2	rs10934622	124142519	SEMA5B	48565	-0.05385	0.0123744	0.4293	0.215243
3	rs9864868	124088234	LOC100129550	rs10212232	124124723	SEMA5B	10459	-0.0572	0.0046669	0.50675	0.111086
3	rs9864868	124088234	LOC100129550	rs10934622	124142519	SEMA5B	31408	-0.04995	0.00558614	0.49625	0.125936
3	rs10212232	124124723	SEMA5B	rs10934622	124142519	SEMA5B	20949	-0.05995	0.0130815	0.381	0.0732563
3	rs9848399	126687796	SNX4	rs7645644	126702510	SNX4	366	-0.0499	0.00339411	0.9346	0.0924896
3	rs1042330	133558436	ACPP	rs4420867	133589048	no infor	4372	-0.0597	0.0414365	0.2975	0.0931967
3	rs9790066	140892126	no infor	rs4683698	140968146	no infor	17169	-0.0391	0.00551543	0.5325	0.265589
3	rs9790066	140892126	no infor	rs6772801	140979161	no infor	19942	-0.04135	0.00869741	0.51675	0.287863
3	rs4683698	140968146	no infor	rs11921303	140972148	no infor	2153	-0.053	0.00537401	0.40145	0.0818123
3	rs4683698	140968146	no infor	rs6772801	140979161	no infor	2773	-0.0568	0.010748	0.45465	0.157048
3	rs4683698	140968146	no infor	rs2028994	140989658	no infor	11620	-0.0559	0.00735391	0.50255	0.29352
3	rs11921303	140972148	no infor	rs6772801	140979161	no infor	620	-0.05525	0.00219203	0.3944	0.0917825
3	rs11921303	140972148	no infor	rs2028994	140989658	no infor	9467	-0.05865	0.0133643	0.46435	0.170766
3	rs6772801	140979161	no infor	rs2028994	140989658	no infor	8847	-0.05515	0.00841457	0.52685	0.259155
3	rs11705996	141964346	no infor	rs11707850	141993847	no infor	13070	-0.09505	0.00445477	0.3634	0.0203647
3	rs11705996	141964346	no infor	rs11711439	142020375	no infor	27393	-0.09505	0.00445477	0.3634	0.0203647
3	rs7632490	141967632	no infor	rs11707850	141993847	no infor	5479	-0.09505	0.00445477	0.3634	0.0203647
3	rs7632490	141967632	no infor	rs11711439	142020375	no infor	19802	-0.09505	0.00445477	0.3634	0.0203647
3	rs10935840	152583773	MED12L	rs1491974	152585142	MED12L	372	-0.03535	0.00304056	0.4239	0.194596
3	rs17283269	153136162	no infor	rs9863347	153209854	no infor	6416	-0.0428	0.00721249	0.6701	0.466549
3	rs206868	164114695	no infor	rs11709593	164156061	no infor	3485	-0.0956	0.0149907	0.4209	0.219486
3	rs10154970	80437027	no infor	rs949455	80509258	no infor	3691	-0.05725	0.00289914	0.9063	0.132512
3	rs7635003	173013175	no infor	rs3843984	173194827	no infor	71843	-0.0569	0.00834386	0.80405	0.277115
3	rs6777271	173155793	no infor	rs3843984	173194827	no infor	13980	-0.0493	0.0124451	0.63045	0.522623
3	rs9874225	174995392	NLGN1	rs9290481	175013923	NLGN1	5226	-0.0687	0.0239002	0.7019	0.421577
3	rs16832631	182947590	no infor	rs6792695	182962558	no infor	3887	-0.03525	0.00586899	0.31925	0.0555079
3	rs2248981	108573792	no infor	rs769537	110701371	no infor	77094	-0.0631	0.0213546	0.6144	0.545321
3	rs415039	41049776	no infor	rs9851827	42158696	TRAK1	64158	-0.03605	0.00572756	1	0
3	rs415039	41049776	no infor	rs13085742	42203036	TRAK1	79331	-0.03605	0.00572756	1	0
3	rs9851827	42158696	TRAK1	rs13085742	42203036	TRAK1	15173	-0.04255	0.00700036	0.88755	0.159028
3	rs9851827	42158696	TRAK1	rs10865922	42756536	TRAK1	65949	-0.0409	0.00410122	1	0
3	rs9851827	42158696	TRAK1	rs4637262	43253301	no infor	85927	-0.0407	0.00438406	1	0
3	rs9851827	42158696	TRAK1	rs6762088	43730145	ABHD5	95721	-0.0407	0.00438406	1	0
3	rs13085742	42203036	TRAK1	rs10865922	42756536	CCDC13-AS1	50776	-0.0409	0.00410122	1	0
3	rs13085742	42203036	TRAK1	rs4637262	43253301	no infor	70754	-0.0407	0.00438406	1	0
3	rs13085742	42203036	TRAK1	rs6762088	43730145	ABHD5	80548	-0.0407	0.00438406	1	0
3	rs10865922	42756536	CCDC13-AS1	rs4637262	43253301	no infor	19978	-0.0415	0.00494975	0.83335	0.235679
3	rs10865922	42756536	CCDC13-AS1	rs6762088	43730145	ABHD5	29772	-0.0415	0.00494975	0.83335	0.235679
3	rs10865922	42756536	CCDC13-AS1	rs2135531	44856162	KIF15	50913	-0.03515	0.00403051	1	0
3	rs4637262	43253301	no infor	rs6762088	43730145	ABHD5	9794	-0.0413	0.00523259	0.83335	0.235679
3	rs4637262	43253301	no infor	rs2135531	44856162	KIF15	30935	-0.03495	0.00374767	1	0
3	rs6762088	43730145	ABHD5	rs2135531	44856162	KIF15	21141	-0.03495	0.00374767	1	0
3	rs3732769	152609524	MED12L	rs1533680	152963180	AADACL2-AS1	54822	-0.0982	0.00933381	0.5772	0.450568
3	rs641025	153382915	LOC101928166	rs1382	153547210	MBNL1	54	-0.0494	0.0138593	0.39225	0.0347189
3	rs641025	153382915	LOC101928166	rs6765523	153589838	MBNL1	5115	-0.0494	0.0138593	0.39225	0.0347189
3	rs641025	153382915	LOC101928166	rs1949385	153885715	no infor	26921	-0.0494	0.0138593	0.39225	0.0347189
3	rs641025	153382915	LOC101928166	rs12497578	154039163	no infor	34728	-0.0491	0.0130108	0.4762	0.128269
3	rs641025	153382915	LOC101928166	rs4680014	154113136	no infor	38456	-0.0494	0.0138593	0.39225	0.0347189
3	rs641025	153382915	LOC101928166	rs9880839	154164183	no infor	46125	-0.0494	0.0138593	0.39225	0.0347189
3	rs641025	153382915	LOC101928166	rs1829665	156133754	no infor	118850	-0.04445	0.0123744	0.4028	0.0858428
3	rs1382	153547210	MBNL1	rs6765523	153589838	MBNL1	5061	-0.0494	0.0138593	0.39225	0.0347189
3	rs1382	153547210	MBNL1	rs1949385	153885715	no infor	26867	-0.0494	0.0138593	0.39225	0.0347189
3	rs1382	153547210	MBNL1	rs12497578	154039163	no infor	34674	-0.0491	0.0130108	0.4762	0.128269
3	rs1382	153547210	MBNL1	rs4680014	154113136	no infor	38402	-0.0494	0.0138593	0.39225	0.0347189
3	rs1382	153547210	MBNL1	rs9880839	154164183	no infor	46071	-0.0494	0.0138593	0.39225	0.0347189
3	rs1382	153547210	MBNL1	rs1829665	156133754	no infor	118796	-0.04445	0.0123744	0.4028	0.0858428
3	rs6765523	153589838	MBNL1	rs1949385	153885715	no infor	21806	-0.0494	0.0138593	0.39225	0.0347189
3	rs6765523	153589838	MBNL1	rs12497578	154039163	no infor	29613	-0.0491	0.0130108	0.4762	0.128269
3	rs6765523	153589838	MBNL1	rs4680014	154113136	no infor	33341	-0.0494	0.0138593	0.39225	0.0347189
3	rs6765523	153589838	MBNL1	rs9880839	154164183	no infor	41010	-0.0494	0.0138593	0.39225	0.0347189
3	rs6765523	153589838	MBNL1	rs1829665	156133754	no infor	113735	-0.04445	0.0123744	0.4028	0.0858428
3	rs1949385	153885715	no infor	rs12497578	154039163	no infor	7807	-0.0491	0.0130108	0.4762	0.128269
3	rs1949385	153885715	no infor	rs4680014	154113136	no infor	11535	-0.0494	0.0138593	0.39225	0.0347189
3	rs1949385	153885715	no infor	rs9880839	154164183	no infor	19204	-0.0494	0.0138593	0.39225	0.0347189
3	rs1949385	153885715	no infor	rs1829665	156133754	no infor	91929	-0.04445	0.0123744	0.4028	0.0858428
3	rs12497578	154039163	no infor	rs4680014	154113136	no infor	3728	-0.0491	0.0130108	0.4762	0.128269
3	rs12497578	154039163	no infor	rs9880839	154164183	no infor	11397	-0.0491	0.0130108	0.4762	0.128269
3	rs12497578	154039163	no infor	rs1829665	156133754	no infor	84122	-0.04415	0.0115258	0.5479	0.266296
3	rs4680014	154113136	no infor	rs9880839	154164183	no infor	7669	-0.0494	0.0138593	0.39225	0.0347189
3	rs4680014	154113136	no infor	rs1829665	156133754	no infor	80394	-0.04445	0.0123744	0.4028	0.0858428
3	rs9880839	154164183	no infor	rs1829665	156133754	no infor	72725	-0.04445	0.0123744	0.4028	0.0858428
3	rs7626901	179985909	KCNMB2	rs1542	180222288	ZMAT3	13534	-0.04205	0.0200111	0.7025	0.420729
3	rs13069476	186313852	C3orf70	rs6776115	187148860	no infor	34239	-0.04785	0.00572756	0.95165	0.0683772
3	rs6795673	10568224	ATP2B2	rs754016	10569938	ATP2B2	6664	-0.06115	0.0228395	0.4586	0.294298
3	rs6795673	10568224	ATP2B2	rs4455309	10574191	ATP2B2	11097	-0.0569	0.0237588	0.63165	0.520926
3	rs754016	10569938	ATP2B2	rs4455309	10574191	ATP2B2	4433	-0.0569	0.0237588	0.63165	0.520926
3	rs4455309	10574191	ATP2B2	rs11917518	10575451	ATP2B2	290	-0.05605	0.028355	0.5347	0.380423
3	rs11925661	127441294	no infor	rs1043803	127661080	ZXDC	13244	-0.05405	0.0566393	0.3314	0.0612354
3	rs7611487	22478902	no infor	rs2018333	22486095	no infor	791	-0.06765	0.000777817	0.62895	0.524744
3	rs523660	29128609	no infor	rs2102801	29176464	no infor	41771	-0.05615	0.00827315	0.6911	0.436851
3	rs523660	29128609	no infor	rs17022925	29223838	no infor	68856	-0.0563	0.00848528	0.695	0.431335
3	rs2102801	29176464	no infor	rs17022925	29223838	no infor	27085	-0.0551	0.00721249	0.6302	0.304339
3	rs9790292	30636214	TGFBR2	rs1864615	30674786	TGFBR2	9387	-0.04935	0.00742462	1	0
3	rs6809777	30647366	TGFBR2	rs1864615	30674786	TGFBR2	7415	-0.0492	0.00763675	0.95165	0.0683772
3	rs3863057	30655374	TGFBR2	rs1864615	30674786	TGFBR2	5337	-0.0493	0.00777817	0.95165	0.0683772
3	rs13081020	30662973	TGFBR2	rs1864615	30674786	TGFBR2	4140	-0.0492	0.00763675	0.95165	0.0683772
3	rs6806158	36941071	TRANK1	rs6772293	37625017	ITGA9	239245	-0.04355	0.0232638	0.4834	0.387212
3	rs1468712	37081017	LRRFIP2	rs6772293	37625017	ITGA9	208876	-0.045	0.0241831	0.6126	0.547866
3	rs1029236	37449260	C3orf35	rs1549596	37470014	ITGA9	1412	-0.06725	0.0174655	0.6042	0.559746
3	rs1029236	37449260	C3orf35	rs11710782	37499465	ITGA9	40974	-0.06405	0.021991	0.4699	0.369817
3	rs1549596	37470014	ITGA9	rs11710782	37499465	ITGA9	39562	-0.06305	0.0234052	0.6042	0.559746
3	rs17227369	37494202	ITGA9	rs11710782	37499465	ITGA9	7124	-0.06735	0.017607	0.60445	0.559392
3	rs11710782	37499465	ITGA9	rs768354	37568422	ITGA9	50650	-0.06405	0.021991	0.4699	0.369817
3	rs11710782	37499465	ITGA9	rs730172	37574864	ITGA9	55459	-0.06315	0.0235467	0.60445	0.559392
3	rs768354	37568422	ITGA9	rs730172	37574864	ITGA9	4809	-0.06735	0.017607	0.60445	0.559392
3	rs6445549	51226205	DOCK3	rs9860403	51255032	DOCK3	1435	-0.06265	0.0053033	0.67785	0.455589
3	rs6807627	73022457	GXYLT2	rs4274693	73032065	GXYLT2	1561	-0.0959	0.00113137	0.53275	0.239497
3	rs6807627	73022457	GXYLT2	rs6776264	73123205	no infor	47805	-0.0928	0.000707107	0.603	0.0367696
3	rs6807627	73022457	GXYLT2	rs9816164	73128341	PPP4R2	47968	-0.09295	0.00162635	0.60645	0.0119501
3	rs6807627	73022457	GXYLT2	rs9857344	73141409	PPP4R2	53200	-0.09255	0.00106066	0.59595	0.0267993
3	rs6807627	73022457	GXYLT2	rs4676898	73172275	PPP4R2	57731	-0.0955	0.00480833	0.6105	0.0162635
3	rs4274693	73032065	GXYLT2	rs1502755	73054031	GXYLT2	4510	-0.10085	0.00162635	0.474	0.103803
3	rs4274693	73032065	GXYLT2	rs9829843	73105165	GXYLT2	35376	-0.0968	0.000848528	0.55525	0.119006
3	rs4274693	73032065	GXYLT2	rs4677232	73156813	PPP4R2	55156	-0.0965	0.00480833	0.53655	0.267781
3	rs1502755	73054031	GXYLT2	rs4676898	73172275	PPP4R2	51660	-0.09785	0.000777817	0.58895	0.129896
3	rs9829843	73105165	GXYLT2	rs6776264	73123205	no infor	10868	-0.10065	0.00473762	0.4815	0.17211
3	rs9829843	73105165	GXYLT2	rs9816164	73128341	PPP4R2	11031	-0.10085	0.00360624	0.48035	0.15026
3	rs9829843	73105165	GXYLT2	rs9857344	73141409	PPP4R2	16263	-0.10035	0.00431335	0.4732	0.160372
3	rs6776264	73123205	no infor	rs4677232	73156813	PPP4R2	8912	-0.10035	0.000494975	0.4206	0.0127279
3	rs9816164	73128341	PPP4R2	rs4677232	73156813	PPP4R2	8749	-0.1005	0.000565685	0.4252	0.00452548
3	rs9857344	73141409	PPP4R2	rs4677232	73156813	PPP4R2	3517	-0.10005	7.07107e-05	0.4168	0.00735391
3	rs879728	77380127	ROBO2	rs2119745	77389161	ROBO2	1537	-0.05045	0.0150614	0.4828	0.387353
3	rs2119745	77389161	ROBO2	rs2324724	77389385	ROBO2	59	-0.05045	0.0150614	0.4828	0.387353
3	rs2119745	77389161	ROBO2	rs7430171	77391013	ROBO2	362	-0.05045	0.0150614	0.4828	0.387353
3	rs4596163	97195885	no infor	rs12631622	97198231	no infor	4064	-0.05025	0.00487904	0.66475	0.474115
3	rs9839178	108990466	BBX	rs10933916	109038156	no infor	10240	-0.062	0.0377595	0.741	0.366281
3	rs6790198	111624647	no infor	rs4682585	111673080	no infor	21488	-0.0312	0.00113137	0.30295	0.0854892
3	rs12490229	128324668	no infor	rs13077884	128549884	LOC101927123	72020	-0.03495	0.0236881	1	0
3	rs12490229	128324668	no infor	rs7627031	128638398	no infor	145105	-0.0357	0.0108894	0.30655	0.128623
3	rs11710590	128383804	no infor	rs13077884	128549884	LOC101927123	51819	-0.03595	0.0235467	0.689	0.188232
3	rs11710590	128383804	no infor	rs7627031	128638398	no infor	124904	-0.0368	0.010748	0.29025	0.113632
3	rs11924321	132865317	CPNE4	rs1566692	132871513	CPNE4	6875	-0.0499	0.010748	0.50045	0.0564978
3	rs11924321	132865317	CPNE4	rs1393560	132890833	CPNE4	20295	-0.0482	0.011738	0.46045	0.150543
3	rs1566692	132871513	CPNE4	rs1393560	132890833	CPNE4	13420	-0.0487	0.0124451	0.5137	0.0752362
3	rs1105877	135043785	RAB6B	rs7634038	135088173	RAB6B	57882	-0.0519	0.0189505	0.4562	0.303207
3	rs1105877	135043785	RAB6B	rs16841148	135120582	no infor	70571	-0.0519	0.0189505	0.4562	0.303207
3	rs7634038	135088173	RAB6B	rs16841148	135120582	no infor	12689	-0.05245	0.0181726	0.3293	0.123744
3	rs12489232	153258669	no infor	rs9289862	153301109	no infor	6924	-0.0445	0.0234759	0.61855	0.539452
3	rs12489232	153258669	no infor	rs6788119	153321559	no infor	15584	-0.0467	0.0227688	0.5191	0.421294
3	rs12489232	153258669	no infor	rs325723	153339365	no infor	20469	-0.0466	0.0229103	0.3337	0.159099
3	rs12489232	153258669	no infor	rs6770351	153346182	no infor	22210	-0.0466	0.0229103	0.3337	0.159099
3	rs12489232	153258669	no infor	rs6808030	153443783	MBNL1	26034	-0.0461	0.0222032	0.3343	0.15825
3	rs12489232	153258669	no infor	rs6440800	153553094	MBNL1	46659	-0.0466	0.0229103	0.3337	0.159099
3	rs12489232	153258669	no infor	rs3920075	153555745	MBNL1	47705	-0.0466	0.0229103	0.3337	0.159099
3	rs12489232	153258669	no infor	rs11925454	153605853	MBNL1	48148	-0.0467	0.0227688	0.5191	0.421294
3	rs11709556	187194293	no infor	rs9834116	187696845	no infor	17987	-0.05815	0.0101116	0.6209	0.536128
3	rs16822688	154727354	no infor	rs4680074	154768894	no infor	3078	-0.09385	0.0013435	0.33445	0.0584777
3	rs4680074	154768894	no infor	rs9848404	154815573	no infor	17405	-0.09355	0.00912168	0.31335	0.138946
3	rs4129073	168674346	SERPINI2	rs4131920	168822986	WDR49	37768	-0.0884	0.00735391	0.4198	0.227406
3	rs9881165	168690706	WDR49	rs4131920	168822986	WDR49	35888	-0.09165	0.0119501	0.4876	0.323289
3	rs4955586	168696180	WDR49	rs4131920	168822986	WDR49	35369	-0.09165	0.0119501	0.4876	0.323289
3	rs2140364	168701237	WDR49	rs6791262	168736274	WDR49	2880	-0.0934	0.0106066	0.35235	0.107551
3	rs2140364	168701237	WDR49	rs6780019	168773492	WDR49	19810	-0.0934	0.0106066	0.35235	0.107551
3	rs6791262	168736274	WDR49	rs7650514	168752088	WDR49	5742	-0.0946	0.0123037	0.3819	0.149341
3	rs6791262	168736274	WDR49	rs6778707	168757813	WDR49	6571	-0.0946	0.0123037	0.3819	0.149341
3	rs6791262	168736274	WDR49	rs7614964	168819248	WDR49	25033	-0.09225	0.0122329	0.34335	0.120279
3	rs7650514	168752088	WDR49	rs6780019	168773492	WDR49	11188	-0.0946	0.0123037	0.3819	0.149341
3	rs6778707	168757813	WDR49	rs6780019	168773492	WDR49	10359	-0.0946	0.0123037	0.3819	0.149341
3	rs10936541	168767540	WDR49	rs4131920	168822986	WDR49	8368	-0.09165	0.0119501	0.4876	0.323289
3	rs6780019	168773492	WDR49	rs7614964	168819248	WDR49	8103	-0.09225	0.0122329	0.34335	0.120279
3	rs6774171	172045258	no infor	rs10936657	172050828	no infor	750	-0.0687	0.00113137	0.41075	0.109814
3	rs6774171	172045258	no infor	rs10936661	172054806	no infor	4967	-0.0609	0.000282843	0.5188	0.295146
3	rs10513798	185971610	LOC101928992	rs4686722	185973652	LOC101928992	2520	-0.04495	0.0103945	0.9346	0.0924896
3	rs10513798	185971610	LOC101928992	rs6443994	185979757	no infor	11258	-0.0407	0.00438406	0.95165	0.0683772
3	rs10513798	185971610	LOC101928992	rs3732934	186157789	VPS8	70541	-0.0443	0.00947523	1	0
3	rs10513798	185971610	LOC101928992	rs13324487	186162609	VPS8	76383	-0.04495	0.0103945	0.9346	0.0924896
3	rs4686722	185973652	LOC101928992	rs6443994	185979757	no infor	8738	-0.0407	0.00438406	0.95165	0.0683772
3	rs4686722	185973652	LOC101928992	rs3732934	186157789	VPS8	68021	-0.0443	0.00947523	1	0
3	rs4686722	185973652	LOC101928992	rs13324487	186162609	VPS8	73863	-0.04495	0.0103945	0.9346	0.0924896
3	rs6443994	185979757	no infor	rs3732934	186157789	VPS8	59283	-0.04015	0.00360624	1	0
3	rs6443994	185979757	no infor	rs13324487	186162609	VPS8	65125	-0.0407	0.00438406	0.95165	0.0683772
3	rs3732934	186157789	VPS8	rs13324487	186162609	VPS8	5842	-0.0443	0.00947523	1	0
3	rs4686673	195343936	no infor	rs6805836	195346791	no infor	14698	-0.06065	0.00855599	0.5507	0.425537
3	rs4686673	195343936	no infor	rs6763995	195348572	no infor	16678	-0.06115	0.0092631	0.5498	0.42681
3	rs6805836	195346791	no infor	rs6763995	195348572	no infor	1980	-0.06065	0.00855599	0.5507	0.425537
3	rs1523890	901471	no infor	rs6788253	902360	no infor	12938	-0.042	0.00636396	0.6041	0.559887
3	rs6550767	23614404	no infor	rs4858524	23670947	no infor	1442	-0.03155	0.0026163	1	0
3	rs6808351	96816828	no infor	rs2305893	98677007	EPHA6	41028	-0.0895	0.0189505	0.3829	0.245932
3	rs6808351	96816828	no infor	rs2317212	98810974	EPHA6	45578	-0.09015	0.0180312	0.3844	0.24381
3	rs7636345	97391489	no infor	rs2305893	98677007	EPHA6	18229	-0.08935	0.0187383	0.37735	0.238083
3	rs7636345	97391489	no infor	rs2317212	98810974	EPHA6	22779	-0.09	0.0178191	0.37885	0.235962
3	rs2305893	98677007	EPHA6	rs727229	98810257	EPHA6	431	-0.0981	0.0149907	0.4861	0.272802
3	rs727229	98810257	EPHA6	rs2317212	98810974	EPHA6	4119	-0.0958	0.0182434	0.46765	0.298894
3	rs9810292	182197001	no infor	rs4855035	182861386	SOX2-OT	36181	-0.04795	0.00770746	1	0
3	rs9310541	18075292	LOC339862	rs7647968	18215614	LOC339862	8437	-0.0659	0.0459619	0.61315	0.547089
3	rs2880897	11469544	ATG7	rs4684072	11489860	ATG7	1891	-0.0869	0.0115966	0.2892	0.104935
3	rs2880897	11469544	ATG7	rs2443712	11513063	ATG7	2051	-0.0924	0.0220617	0.6648	0.474044
3	rs829182	14790757	no infor	rs829186	14793720	no infor	6557	-0.06885	0.00176777	0.36645	0.0157685
3	rs829182	14790757	no infor	rs13072398	14794656	no infor	8396	-0.06885	0.00176777	0.36645	0.0157685
3	rs829182	14790757	no infor	rs13089407	14802780	no infor	10045	-0.06885	0.00176777	0.36645	0.0157685
3	rs829186	14793720	no infor	rs13072398	14794656	no infor	1839	-0.0708	0.00325269	0.34235	0.00162635
3	rs829186	14793720	no infor	rs13089407	14802780	no infor	3488	-0.0708	0.00325269	0.34235	0.00162635
3	rs13072398	14794656	no infor	rs13089407	14802780	no infor	1649	-0.0708	0.00325269	0.34235	0.00162635
4	rs6832142	42067762	no infor	rs4397031	42114489	ATP8A1	7903	-0.05245	0.00304056	0.60585	0.557412
4	rs7656477	42597411	GRXCR1	rs10517055	42597491	GRXCR1	4488	-0.05105	0.00502046	0.9258	0.104935
4	rs7656477	42597411	GRXCR1	rs1450906	42600857	GRXCR1	6952	-0.05105	0.00502046	0.9258	0.104935
4	rs10517055	42597491	GRXCR1	rs1450906	42600857	GRXCR1	2464	-0.05105	0.00502046	0.9258	0.104935
4	rs1480303	58487650	no infor	rs17088964	58505210	no infor	7776	-0.05625	0.0355675	0.28605	0.10246
4	rs10518170	78412937	no infor	rs9307260	78430145	no infor	29520	-0.0664	0.010748	0.4961	0.354119
4	rs10518170	78412937	no infor	rs4282207	78523080	no infor	111175	-0.0664	0.010748	0.4961	0.354119
4	rs9307260	78430145	no infor	rs4282207	78523080	no infor	81655	-0.0664	0.010748	0.4961	0.354119
4	rs895088	82652737	no infor	rs6817679	82659286	no infor	2006	-0.04675	0.0188798	0.51175	0.417122
4	rs10155056	93861148	GRID2	rs17019876	93893976	GRID2	7877	-0.05045	0.0115258	0.7702	0.324986
4	rs10155056	93861148	GRID2	rs13141798	93894414	GRID2	15878	-0.0458	0.0138593	0.8681	0.186535
4	rs3817444	56070738	CLOCK	rs10026315	56173119	NMU	4692	-0.10265	0.00219203	0.5125	0.175787
4	rs3817444	56070738	CLOCK	rs1906675	56233020	no infor	11774	-0.1031	0.00240416	0.52565	0.182646
4	rs2177127	56074716	CLOCK	rs10026315	56173119	NMU	4401	-0.1007	0.00494975	0.49445	0.201313
4	rs2177127	56074716	CLOCK	rs1906675	56233020	no infor	11483	-0.10105	0.0053033	0.5045	0.212556
4	rs7691799	56106498	CLOCK	rs10026315	56173119	NMU	4165	-0.0972	0.00282843	0.39785	0.028355
4	rs7691799	56106498	CLOCK	rs1906675	56233020	no infor	11247	-0.09755	0.0026163	0.40615	0.0293449
4	rs6533701	114732225	CAMK2D	rs41493049	114765190	CAMK2D	20016	-0.0561	0.00212132	0.9258	0.104935
4	rs1593443	138456544	no infor	rs10022181	138472350	no infor	1256	-0.06275	0.0474469	0.31505	0.0443356
4	rs4132266	144305695	no infor	rs300904	144459275	no infor	22931	-0.0519	0.0135765	0.39985	0.198768
4	rs10021406	156166951	no infor	rs1869966	156198594	no infor	2990	-0.06825	0.0410829	0.51915	0.225355
4	rs28654832	165693480	no infor	rs10517808	165716423	no infor	3755	-0.09835	0.0113844	0.6155	0.498369
4	rs28654832	165693480	no infor	rs6536833	165796903	no infor	5786	-0.1021	0.0120208	0.64465	0.502541
4	rs41447347	171084107	LOC100506085	rs2727526	171254213	no infor	22743	-0.07295	0.0450427	0.62725	0.137391
4	rs1480544	171224211	AADAT	rs2727526	171254213	no infor	11874	-0.07205	0.0437699	0.6207	0.146654
4	rs17010991	86948376	ARHGAP24	rs6844781	86971421	ARHGAP24	2870	-0.1002	0.00339411	0.4042	0.0885298
4	rs10019062	181159653	no infor	rs10019132	181159696	no infor	882	-0.04585	0.00502046	0.41665	0.175009
4	rs1897995	182583065	no infor	rs6552502	182589962	no infor	2149	-0.08915	0.0101116	0.2948	0.0729734
4	rs1897995	182583065	no infor	rs11724604	182613304	no infor	49044	-0.08815	0.0109602	0.4043	0.248194
4	rs17051405	185524929	no infor	rs6817412	185545453	IRF2	20719	-0.0657	0.00169706	0.40435	0.215173
4	rs17051405	185524929	no infor	rs3775556	185568971	IRF2	69432	-0.065	0.00268701	0.46165	0.296207
4	rs6817412	185545453	IRF2	rs3775556	185568971	IRF2	48713	-0.0687	0.00325269	0.39515	0.204849
4	rs4862653	187314200	FAM149A	rs2276919	187316041	FAM149A	9150	-0.05205	0.00275772	0.66915	0.467893
4	rs4862653	187314200	FAM149A	rs2289256	187326127	FAM149A	9702	-0.05205	0.00275772	0.66915	0.467893
4	rs2276919	187316041	FAM149A	rs2289256	187326127	FAM149A	552	-0.05575	0.00714178	0.489	0.274357
4	rs7673752	96096703	BMPR1B	rs3796433	96250478	BMPR1B	3810	-0.05195	0.00374767	0.66225	0.333401
4	rs7664797	96165529	BMPR1B	rs3796433	96250478	BMPR1B	196	-0.05425	0.00784889	0.7581	0.342098
4	rs6847071	183179821	AC108142.1	rs17324527	183775949	TENM3	5881	-0.09415	0.010253	0.38125	0.241053
4	rs752401	85588437	no infor	rs2278672	85635467	NKX6-1	4809	-0.05955	0.00176777	0.53425	0.210364
4	rs10006715	111174460	no infor	rs1584429	111837996	no infor	27298	-0.0415	0.000282843	0.5845	0.514208
4	rs10014767	165987078	no infor	rs7673941	165997870	no infor	808	-0.0661	0.00438406	0.33475	0.138664
4	rs10014767	165987078	no infor	rs17623248	166020521	APELA	2825	-0.0661	0.00438406	0.33475	0.138664
4	rs10014767	165987078	no infor	rs12511595	166173156	TRIM60	3741	-0.0661	0.00438406	0.33475	0.138664
4	rs10014767	165987078	no infor	rs2703844	168149979	SPOCK3	79545	-0.04255	0.0103945	0.60755	0.555008
4	rs10014767	165987078	no infor	rs10517962	169051300	no infor	91105	-0.0418	0.0114551	0.60745	0.55515
4	rs10014767	165987078	no infor	rs12508139	169559550	DDX60L	109408	-0.05045	0.00205061	0.63065	0.52234
4	rs7673941	165997870	no infor	rs17623248	166020521	APELA	2017	-0.066	0.00452548	0.3321	0.142411
4	rs7673941	165997870	no infor	rs12511595	166173156	TRIM60	2933	-0.066	0.00452548	0.3321	0.142411
4	rs7673941	165997870	no infor	rs12508139	169559550	no infor	108600	-0.0504	0.00212132	0.6254	0.529764
4	rs17623248	166020521	APELA	rs12511595	166173156	TRIM60	916	-0.066	0.00452548	0.3321	0.142411
4	rs17623248	166020521	APELA	rs12508139	169559550	DDX60L	106583	-0.0504	0.00212132	0.6254	0.529764
4	rs12511595	166173156	TRIM60	rs12508139	169559550	DDX60L	105667	-0.0504	0.00212132	0.6254	0.529764
4	rs1903175	166883444	LINC01179	rs12508139	169559550	DDX60L	85018	-0.05025	0.00601041	0.39785	0.249962
4	rs379688	167465189	no infor	rs875440	167668407	no infor	9633	-0.0484	0.00113137	0.3731	0.0417193
4	rs379688	167465189	no infor	rs17519960	167963760	SPOCK3	20283	-0.0484	0.00113137	0.3731	0.0417193
4	rs379688	167465189	no infor	rs2703844	168149979	SPOCK3	32730	-0.04055	0.00544472	0.79395	0.291399
4	rs379688	167465189	no infor	rs10517962	169051300	no infor	44290	-0.0398	0.00650538	0.79395	0.291399
4	rs379688	167465189	no infor	rs1320056	169303202	ANXA10	46460	-0.0484	0.00113137	0.3731	0.0417193
4	rs379688	167465189	no infor	rs12508139	169559550	DDX60L	62593	-0.04825	0.00318198	0.6155	0.0578413
4	rs379688	167465189	no infor	rs13141490	169650759	no infor	80047	-0.048	0.000565685	0.38865	0.0197283
4	rs379688	167465189	no infor	rs11132324	169713622	PALLD	86320	-0.048	0.000565685	0.38865	0.0197283
4	rs4488906	171129875	LOC100506085	rs7657455	171195418	no infor	2974	-0.05385	0.0180312	0.78315	0.306672
4	rs4488906	171129875	LOC100506085	rs2622069	171238234	AADAT	11878	-0.05385	0.0180312	0.78315	0.306672
4	rs7657455	171195418	no infor	rs2622069	171238234	AADAT	8904	-0.0544	0.018809	0.73575	0.373706
4	rs3796649	188154024	no infor	rs11132419	188173576	no infor	1957	-0.09495	0.00374767	0.3284	0.0797616
4	rs11132419	188173576	no infor	rs9995329	188269201	no infor	252	-0.09585	0.00403051	0.32855	0.0799738
4	rs6852065	1654207	FAM53A	rs6814391	1887660	WHSC1	37995	-0.0315	0.0111723	1	0
4	rs10033291	118015051	no infor	rs977017	118214880	no infor	7504	-0.04385	0.024678	0.57525	0.244164
4	rs9994124	118026930	no infor	rs977017	118214880	no infor	7037	-0.0414	0.0212132	0.56015	0.265519
4	rs10029173	17268696	FAM184B	rs6449330	17313047	FAM184B	30881	-0.0636	0.0468105	0.53735	0.23582
4	rs1860596	17269180	FAM184B	rs6449330	17313047	FAM184B	20812	-0.0636	0.0468105	0.53735	0.23582
4	rs6848031	17272813	FAM184B	rs10009541	17291316	FAM184B	7953	-0.0653	0.0424264	0.3123	0.0483661
4	rs6848031	17272813	FAM184B	rs11947857	17300145	FAM184B	15329	-0.066	0.0434164	0.32435	0.0654074
4	rs643541	130630127	no infor	rs6534794	131546474	no infor	38312	-0.0938	0.00890955	0.46895	0.349664
4	rs643541	130630127	no infor	rs12508401	131610812	no infor	38843	-0.0938	0.00890955	0.46895	0.349664
4	rs643541	130630127	no infor	rs4864001	131692981	no infor	40125	-0.09415	0.00601041	0.4873	0.297126
4	rs643541	130630127	no infor	rs2312337	131946827	no infor	50897	-0.09295	0.00770746	0.45955	0.336371
4	rs643541	130630127	no infor	rs2173762	132057250	no infor	53172	-0.0914	0.00523259	0.41975	0.276832
4	rs2310119	29430045	no infor	rs732630	29451763	no infor	3985	-0.0492	0.00339411	0.32665	0.0710642
4	rs2310119	29430045	no infor	rs10015300	29584767	no infor	38443	-0.04055	0.00205061	0.38905	0.246002
4	rs28655724	29434791	no infor	rs732630	29451763	no infor	3833	-0.0464	0.00735391	0.32155	0.0782767
4	rs11723563	29447443	no infor	rs732630	29451763	no infor	2992	-0.0492	0.00339411	0.32665	0.0710642
4	rs11723563	29447443	no infor	rs10015300	29584767	no infor	37450	-0.04055	0.00205061	0.38905	0.246002
4	rs732630	29451763	no infor	rs2134743	29469385	no infor	7010	-0.06975	0.00615183	0.4318	0.0868327
4	rs732630	29451763	no infor	rs10015300	29584767	no infor	34458	-0.06075	0.000353553	0.6629	0.476731
4	rs2134743	29469385	no infor	rs10015300	29584767	no infor	27448	-0.06115	0.00106066	0.4607	0.201243
4	rs7693807	135917405	no infor	rs7667372	135961313	no infor	1207	-0.04785	7.07107e-05	0.6777	0.455801
4	rs6531685	38636658	no infor	rs2712006	38775210	KLHL5	11941	-0.0568	0.0183848	0.7051	0.417052
4	rs13127162	61951872	no infor	rs335305	62076355	LPHN3	53842	-0.0504	0.0217789	0.6258	0.529199
4	rs13127162	61951872	no infor	rs335302	62078998	LPHN3	54105	-0.0504	0.0217789	0.6258	0.529199
4	rs13127162	61951872	no infor	rs10011995	62101253	LPHN3	56059	-0.0504	0.0217789	0.6258	0.529199
4	rs335309	62064616	LPHN3	rs335305	62076355	LPHN3	24169	-0.05515	0.0125158	0.6104	0.550978
4	rs335309	62064616	LPHN3	rs335302	62078998	LPHN3	24432	-0.05515	0.0125158	0.6104	0.550978
4	rs335309	62064616	LPHN3	rs10011995	62101253	LPHN3	26386	-0.05515	0.0125158	0.6104	0.550978
4	rs335309	62064616	LPHN3	rs35550109	62144829	LPHN3	42294	-0.05455	0.0133643	0.6104	0.550978
4	rs335309	62064616	LPHN3	rs1948616	62170283	LPHN3	44459	-0.05455	0.0133643	0.6104	0.550978
4	rs335305	62076355	LPHN3	rs335302	62078998	LPHN3	263	-0.0587	0.0158392	0.51275	0.371019
4	rs335305	62076355	LPHN3	rs10011995	62101253	LPHN3	2217	-0.0587	0.0158392	0.51275	0.371019
4	rs335305	62076355	LPHN3	rs35550109	62144829	LPHN3	18125	-0.0581	0.0166877	0.6252	0.530047
4	rs335305	62076355	LPHN3	rs1948616	62170283	LPHN3	20290	-0.0581	0.0166877	0.6252	0.530047
4	rs335302	62078998	LPHN3	rs10011995	62101253	LPHN3	1954	-0.0587	0.0158392	0.51275	0.371019
4	rs335302	62078998	LPHN3	rs35550109	62144829	LPHN3	17862	-0.0581	0.0166877	0.6252	0.530047
4	rs335302	62078998	LPHN3	rs1948616	62170283	LPHN3	20027	-0.0581	0.0166877	0.6252	0.530047
4	rs10011995	62101253	LPHN3	rs35550109	62144829	LPHN3	15908	-0.0581	0.0166877	0.6252	0.530047
4	rs10011995	62101253	LPHN3	rs1948616	62170283	LPHN3	18073	-0.0581	0.0166877	0.6252	0.530047
4	rs35550109	62144829	LPHN3	rs1948616	62170283	LPHN3	2165	-0.05995	0.0140714	0.5479	0.420729
4	rs1497784	82878943	LOC101928987	rs1391263	82882645	LOC101928987	9510	-0.09205	0.00233345	0.3793	0.0705693
4	rs1497784	82878943	LOC101928987	rs6819863	82886644	LOC101928987	10123	-0.09205	0.00233345	0.3793	0.0705693
4	rs1497784	82878943	LOC101928987	rs17568540	82907281	LOC101928987	23267	-0.09205	0.00233345	0.3793	0.0705693
4	rs1497784	82878943	LOC101928987	rs555028	82946222	LOC101928987	30627	-0.0916	0.00113137	0.3684	0.0497803
4	rs1497784	82878943	LOC101928987	rs10516664	82958348	LOC101928987	31170	-0.09205	0.00233345	0.3793	0.0705693
4	rs1497784	82878943	LOC101928987	rs510295	82979981	LOC101928987	45240	-0.0905	0.000141421	0.44025	0.156766
4	rs1381792	83009875	LOC101928987	rs6810702	83015706	LOC101928987	11209	-0.05255	0.0106773	0.44175	0.318127
4	rs4693051	83870158	SCD5	rs17006191	83871118	SCD5	11409	-0.04635	0.00572756	0.7702	0.324986
4	rs13133514	92185387	CCSER1	rs6845679	92569365	CCSER1	195062	-0.0439	0.0247487	0.66375	0.257458
4	rs2522505	105875711	no infor	rs17035289	106267740	no infor	338385	-0.0475	0.0282843	0.3433	0.0039598
4	rs2522507	105885129	no infor	rs17035289	106267740	no infor	337681	-0.0475	0.0282843	0.3433	0.0039598
4	rs2725760	105914711	no infor	rs17035289	106267740	no infor	330947	-0.0475	0.0282843	0.3433	0.0039598
4	rs9998015	106036347	no infor	rs17035289	106267740	no infor	310958	-0.0447	0.0243245	0.32265	0.0252437
4	rs17035107	106051296	no infor	rs17035289	106267740	no infor	309688	-0.0447	0.0243245	0.32265	0.0252437
4	rs12643081	106239286	no infor	rs17035289	106267740	no infor	151536	-0.05205	0.0218496	0.50995	0.231719
4	rs4558930	119210639	NDST3	rs11722962	119211846	NDST3	448	-0.0499	0.000989949	0.6375	0.512652
4	rs4558930	119210639	NDST3	rs4240320	119333872	NDST3	47052	-0.0499	0.000989949	0.6375	0.512652
4	rs11722962	119211846	NDST3	rs2389514	119221862	NDST3	436	-0.04945	0.000353553	0.6375	0.512652
4	rs11722962	119211846	NDST3	rs4240320	119333872	NDST3	46604	-0.05075	0.00219203	0.5721	0.420163
4	rs2389514	119221862	NDST3	rs4240320	119333872	NDST3	46168	-0.04945	0.000353553	0.6375	0.512652
4	rs4975226	129516675	no infor	rs11098960	129526963	no infor	10917	-0.06015	0.00318198	0.69465	0.43183
4	rs337999	173703508	GALNTL6	rs12651320	173864655	GALNTL6	9802	-0.06005	0.00304056	0.68105	0.451063
4	rs1448019	134058792	no infor	rs13105704	134084229	no infor	6402	-0.0452	0.00721249	0.661	0.479418
4	rs7689973	140245563	ELF2	rs11725721	140266357	ELF2	1121	-0.0378	0.000424264	0.48275	0.111369
4	rs3098027	142424031	no infor	rs3098028	142424207	no infor	450	-0.0608	0.00268701	0.41795	0.28857
4	rs4835570	150422122	no infor	rs2359333	150473211	no infor	2888	-0.05955	0.00120208	0.3924	0.0193747
4	rs2703840	168140068	SPOCK3	rs7660050	168195944	SPOCK3	38218	-0.05205	0.0152028	0.58975	0.506783
4	rs17646122	168161847	SPOCK3	rs7660050	168195944	SPOCK3	27675	-0.05205	0.0152028	0.58975	0.506783
4	rs765749	168192328	SPOCK3	rs7660050	168195944	SPOCK3	6441	-0.0522	0.0149907	0.6157	0.543482
4	rs16882826	29703144	no infor	rs9291545	30253834	no infor	16155	-0.0913	0.00947523	0.45575	0.270751
4	rs767564	4800799	no infor	rs6854227	4813573	LOC101928279	1141	-0.06105	0.0123744	0.85155	0.0249609
4	rs2319261	168577934	no infor	rs7668194	168708621	no infor	25696	-0.05745	0.00572756	0.54765	0.326613
4	rs309719	177638665	no infor	rs965568	177666982	no infor	498	-0.0553	0.00296985	0.6029	0.471075
4	rs6820114	14001987	no infor	rs2010594	14005083	no infor	742	-0.05855	0.00374767	1	0
4	rs2010594	14005083	no infor	rs2109673	14012475	no infor	745	-0.06195	0.00106066	0.811	0.267286
4	rs2010594	14005083	no infor	rs2001171	14016338	no infor	1164	-0.06195	0.00106066	0.811	0.267286
4	rs2010594	14005083	no infor	rs2109674	14030019	no infor	24303	-0.0576	0.00282843	0.92515	0.105854
4	rs6847766	23628283	PPARGC1A	rs7676049	23633155	PPARGC1A	1139	-0.05735	0.00388909	0.5342	0.448871
5	rs7736206	28614434	no infor	rs12655653	28639927	no infor	11852	-0.09815	0.00756604	0.36335	0.175009
5	rs268744	33333638	no infor	rs3849688	33367181	no infor	17787	-0.0587	0.0158392	0.6252	0.530047
5	rs17507380	31843314	PDZD2	rs9292449	31960947	PDZD2	1836	-0.0475	0.0118794	1	0
5	rs6886791	58447527	PDE4D	rs1038080	58466436	PDE4D	5210	-0.0609	0.0330926	0.4109	0.212981
5	rs6886791	58447527	PDE4D	rs1862563	58473284	PDE4D	13770	-0.0609	0.0330926	0.4109	0.212981
5	rs6886791	58447527	PDE4D	rs1559251	58491160	PDE4D	14364	-0.0609	0.0330926	0.4109	0.212981
5	rs1038080	58466436	PDE4D	rs6869149	58472677	PDE4D	8506	-0.0607	0.0328098	0.41125	0.212486
5	rs6869149	58472677	PDE4D	rs1862563	58473284	PDE4D	54	-0.0607	0.0328098	0.41125	0.212486
5	rs6869149	58472677	PDE4D	rs1559251	58491160	PDE4D	648	-0.0607	0.0328098	0.41125	0.212486
5	rs158808	73510947	no infor	rs12519078	73545252	no infor	5512	-0.06095	0.0526795	0.4042	0.0373352
5	rs6867296	75968138	IQGAP2	rs615951	75980539	IQGAP2	7140	-0.0496	0.00890955	0.61655	0.54228
5	rs2455232	75970844	IQGAP2	rs615951	75980539	IQGAP2	6290	-0.0494	0.00919239	0.61655	0.54228
5	rs462315	75972062	IQGAP2	rs615951	75980539	IQGAP2	5473	-0.0494	0.00919239	0.61655	0.54228
5	rs457821	75972700	IQGAP2	rs615951	75980539	IQGAP2	5245	-0.0494	0.00919239	0.61655	0.54228
5	rs458059	75978692	IQGAP2	rs615951	75980539	IQGAP2	1767	-0.0478	0.0103238	0.62055	0.536623
5	rs7718448	77826066	LHFPL2	rs13162495	77964986	LHFPL2	47288	-0.05935	0.0122329	0.45065	0.277681
5	rs2471105	79287938	no infor	rs4703797	79400765	CTD-2201I18.1	43563	-0.05285	0.00601041	0.37295	0.152382
5	rs6890092	94050563	ANKRD32	rs7725095	94097160	MCTP1	19719	-0.04525	0.0132229	0.7995	0.0736805
5	rs6890092	94050563	ANKRD32	rs166241	94121766	MCTP1	54025	-0.04525	0.0132229	0.7995	0.0736805
5	rs7725095	94097160	MCTP1	rs166241	94121766	MCTP1	34306	-0.04525	0.0132229	0.7995	0.0736805
5	rs159403	106246642	LOC102467213	rs1580831	106258797	LOC102467213	2747	-0.0484	0.0202233	0.5804	0.0588313
5	rs1429737	117980018	LOC102467225	rs873723	118102135	no infor	53032	-0.08805	0.00586899	0.354	0.00141421
5	rs2545018	128269807	no infor	rs1181967	128395813	SLC27A6	44058	-0.0602	0.00707107	0.84145	0.224224
5	rs2545018	128269807	no infor	rs2112698	128502242	no infor	100736	-0.05585	0.00176777	0.9258	0.104935
5	rs1181967	128395813	SLC27A6	rs2112698	128502242	no infor	56678	-0.05615	0.0013435	1	0
5	rs248516	141183215	no infor	rs395479	141194311	no infor	23154	-0.05315	0.00742462	0.34345	0.0106773
5	rs166040	141190937	no infor	rs395479	141194311	no infor	4430	-0.05315	0.00742462	0.34345	0.0106773
5	rs395479	141194311	no infor	rs11167761	141218527	PCDH1	12327	-0.0552	0.0128693	0.38695	0.022981
5	rs10070645	166359840	TENM2	rs1393150	166376601	TENM2	3731	-0.08615	0.000636396	0.33275	0.0539522
5	rs6555767	167087425	LOC101927885	rs2337019	167087649	LOC101927885	2481	-0.10815	0.00629325	0.7489	0.355109
5	rs2337019	167087649	LOC101927885	rs2337020	167090509	TENM2	292	-0.10815	0.00629325	0.7489	0.355109
5	rs2337019	167087649	LOC101927885	rs7717495	167093010	TENM2	12106	-0.1076	0.00707107	0.7334	0.377029
5	rs2337019	167087649	LOC101927885	rs1364368	167148068	TENM2	36678	-0.10825	0.00643467	0.7489	0.355109
5	rs2337019	167087649	LOC101927885	rs1549309	167159557	TENM2	50454	-0.0891	0.00933381	0.42745	0.0368403
5	rs2337019	167087649	LOC101927885	rs7707689	167166639	TENM2	56553	-0.0971	0.0165463	0.66025	0.324633
5	rs2337019	167087649	LOC101927885	rs2973656	167212970	TENM2	97832	-0.0971	0.0165463	0.66025	0.324633
5	rs2337019	167087649	LOC101927885	rs1363206	167221262	TENM2	100956	-0.0971	0.0165463	0.66025	0.324633
5	rs2911499	167143262	TENM2	rs11738127	167202440	TENM2	55593	-0.08685	0.00855599	0.45655	0.0536694
5	rs2911499	167143262	TENM2	rs2973657	167213694	TENM2	70862	-0.0884	0.00565685	0.4745	0.00678823
5	rs4547954	91116560	no infor	rs10473954	91154905	no infor	743	-0.04075	0.00671751	0.5348	0.284823
5	rs9293575	91120782	no infor	rs10473954	91154905	no infor	628	-0.04125	0.00601041	0.37	0.0517602
5	rs4398667	91129636	no infor	rs10473954	91154905	no infor	555	-0.04125	0.00601041	0.37	0.0517602
5	rs10473954	91154905	no infor	rs11741136	91183758	no infor	577	-0.04045	0.00629325	0.5811	0.219345
5	rs10055993	317296	no infor	rs4957008	322409	LOC102467073	7559	-0.03635	0.0092631	0.3167	0.0948937
5	rs10055993	317296	no infor	rs2672770	362060	AHRR	17323	-0.0344	0.00834386	0.66005	0.480762
5	rs38058	52594518	no infor	rs702623	53268123	ARL15	11775	-0.0959	0.00438406	0.5564	0.237446
5	rs6880850	52801726	no infor	rs702623	53268123	ARL15	9035	-0.09485	0.00289914	0.5325	0.203647
5	rs4147744	53013337	NDUFS4	rs702623	53268123	ARL15	4254	-0.09485	0.00289914	0.5325	0.203647
5	rs10066175	173143687	no infor	rs17839791	173271651	CPEB4	21488	-0.03985	0.0150614	0.57	0.439255
5	rs10066175	173143687	no infor	rs10038822	173382056	C5orf47	24503	-0.0482	0.0101823	0.4077	0.134209
5	rs2043847	152480005	no infor	rs9968706	153690962	GALNT10	91445	-0.04855	0.0033234	0.66145	0.389828
5	rs3101130	152619688	no infor	rs9968706	153690962	GALNT10	79096	-0.0524	0.00240416	0.7121	0.154149
5	rs1215666	3262477	no infor	rs1661066	3263098	no infor	1853	-0.0651	0.00975807	0.38415	0.0125158
5	rs4702032	4889835	no infor	rs2650374	4912166	no infor	7268	-0.0465	0.00381838	0.58915	0.444275
5	rs7736563	6947891	no infor	rs1874465	6988286	LOC102724959	18343	-0.07115	0.0355675	0.38975	0.0688015
5	rs7736563	6947891	no infor	rs1874455	7128590	LOC102724959	88577	-0.07245	0.033729	0.67055	0.465913
5	rs10060253	10164996	no infor	rs4702672	10166533	no infor	4452	-0.0467	0.0309713	0.37475	0.0600334
5	rs10060253	10164996	no infor	rs10060606	10168751	no infor	6354	-0.0543	0.0186676	1	0
5	rs4702672	10166533	no infor	rs10060606	10168751	no infor	1902	-0.04825	0.0331633	0.3524	0.0284257
5	rs2292263	10289927	FAM173B	rs2607326	10293791	FAM173B	16259	-0.0681	0.035921	0.6772	0.456508
5	rs697569	14802551	ANKH	rs10513185	14818010	ANKH	28897	-0.05705	0.00162635	0.4985	0.182999
5	rs9291693	50516548	no infor	rs1501988	50599580	no infor	13027	-0.0632	0.0543058	0.44085	0.0501339
5	rs4397112	73986414	HEXB	rs7713812	74068653	GFM2	103139	-0.05635	0.0194454	0.5042	0.354543
5	rs12152861	73990375	HEXB	rs7713812	74068653	GFM2	98673	-0.0568	0.0200818	0.5026	0.356806
5	rs2454847	73995388	HEXB	rs7713812	74068653	GFM2	89107	-0.0568	0.0200818	0.5026	0.356806
5	rs820870	74015867	HEXB	rs7713812	74068653	GFM2	59511	-0.05625	0.0208597	0.62515	0.530118
5	rs820876	74022804	HEXB	rs7713812	74068653	GFM2	19285	-0.05625	0.0208597	0.62515	0.530118
5	rs820834	74034961	HEXB	rs7713812	74068653	GFM2	10565	-0.0568	0.0200818	0.5026	0.356806
5	rs17738111	74050781	HEXB	rs7713812	74068653	GFM2	7926	-0.05625	0.0208597	0.62515	0.530118
5	rs7713812	74068653	GFM2	rs957680	74090965	GFM2	15060	-0.05625	0.0208597	0.62515	0.530118
5	rs7713812	74068653	GFM2	rs10515193	74094847	GFM2	35306	-0.0549	0.0227688	0.62515	0.530118
5	rs11949541	80814491	SSBP2	rs13355366	80855309	SSBP2	3811	-0.05555	0.00318198	1	0
5	rs168926	102163306	PAM	rs26521	102510633	PPIP5K2	186983	-0.01745	0.000777817	0.84025	0.225921
5	rs1350106	114701378	no infor	rs10037359	114841538	no infor	83496	-0.0414	0.00381838	1	0
5	rs2925175	114715362	no infor	rs10037359	114841538	no infor	77217	-0.0414	0.00381838	1	0
5	rs7703997	114743558	no infor	rs10037359	114841538	no infor	53442	-0.04265	0.00205061	1	0
5	rs2016888	114747490	no infor	rs10037359	114841538	no infor	50946	-0.04395	0.000212132	0.62915	0.524461
5	rs269539	114751401	no infor	rs10037359	114841538	no infor	37123	-0.0426	0.00212132	1	0
5	rs257063	114834718	no infor	rs10037359	114841538	no infor	8170	-0.0426	0.00212132	1	0
5	rs10037359	114841538	no infor	rs6887979	114853567	no infor	6142	-0.0426	0.00212132	1	0
5	rs4835682	137812153	no infor	rs11743810	137830303	EGR1	1709	-0.055	0.00240416	0.903	0.137179
5	rs4835682	137812153	no infor	rs6890204	137846077	no infor	2501	-0.05435	0.00148492	1	0
5	rs11743810	137830303	EGR1	rs6890204	137846077	no infor	792	-0.05435	0.00148492	1	0
5	rs180955	141060117	no infor	rs349128	141061081	no infor	3136	-0.09245	0.00601041	0.33945	0.0440528
5	rs477357	172272882	ERGIC1	rs29778	172413695	no infor	49169	-0.04325	0.0154856	0.62815	0.525875
5	rs159587	151435237	no infor	rs154095	151475738	no infor	5823	-0.0632	0.00820244	0.5934	0.48451
5	rs12513794	171976602	no infor	rs949845	171983515	no infor	4560	-0.0489	0.0124451	0.6111	0.549988
5	rs1805959	9287090	SEMA5A	rs1805939	9319755	SEMA5A	11858	-0.0622	0.00777817	0.527	0.394566
6	rs3094211	31194381	no infor	rs3131003	31201461	PSORS1C1	9017	-0.09735	0.00869741	0.47885	0.231153
6	rs3094204	31199971	no infor	rs3131003	31201461	PSORS1C1	2598	-0.0977	0.0128693	0.49725	0.227476
6	rs3778638	31200103	no infor	rs3131003	31201461	PSORS1C1	266	-0.0998	0.011738	0.5169	0.298116
6	rs3095302	31201045	PSORS1C1	rs3131003	31201461	PSORS1C1	221	-0.1051	0.00876812	0.6483	0.256963
6	rs6909321	31201169	PSORS1C1	rs3131003	31201461	PSORS1C1	103	-0.1035	0.00890955	0.58715	0.211071
6	rs3131003	31201461	PSORS1C1	rs9263699	31201678	PSORS1C1	2450	-0.1035	0.00890955	0.58715	0.211071
6	rs3131003	31201461	PSORS1C1	rs3778639	31201755	PSORS1C1	2798	-0.09565	0.00629325	0.33495	0.0413657
6	rs4714357	40749271	no infor	rs9394726	40818357	no infor	6361	-0.06705	0.00841457	0.50225	0.359847
6	rs10947909	40752247	no infor	rs9394726	40818357	no infor	4850	-0.06705	0.00841457	0.50225	0.359847
6	rs9369223	40764724	no infor	rs9394726	40818357	no infor	3432	-0.06665	0.00784889	0.5042	0.357089
6	rs9369226	40778694	no infor	rs9394726	40818357	no infor	3371	-0.06665	0.00784889	0.5042	0.357089
6	rs4400213	40807710	no infor	rs9394726	40818357	no infor	527	-0.0672	0.00820244	0.5468	0.42285
6	rs7760075	40812374	no infor	rs9394726	40818357	no infor	31	-0.0672	0.00820244	0.5468	0.42285
6	rs9394726	40818357	no infor	rs9394729	40847902	no infor	1742	-0.0672	0.00820244	0.5468	0.42285
6	rs753849	48268824	no infor	rs2198059	48365626	no infor	5576	-0.09355	0.00841457	0.4548	0.141563
6	rs10948559	50400298	no infor	rs6930610	50442308	no infor	3297	-0.06435	0.00784889	0.49845	0.350796
6	rs3798256	90053124	GABRR2	rs7747043	90065680	GABRR2	6733	-0.05845	0.0296278	0.389	0.243952
6	rs3798256	90053124	GABRR2	rs9362636	90083516	GABRR2	13825	-0.05845	0.0296278	0.389	0.243952
6	rs6909459	115333820	no infor	rs525727	115435907	no infor	13442	-0.0522	0.000848528	0.5074	0.413375
6	rs6909459	115333820	no infor	rs34398068	115446895	no infor	18999	-0.0524	0.00353553	0.5806	0.513077
6	rs6936132	67244480	no infor	rs2812170	67244507	no infor	470	-0.0568	0.00424264	0.9791	0.0295571
6	rs730972	125529655	TPD52L1	rs41382145	125536269	TPD52L1	6780	-0.05775	0.0180312	0.49545	0.242184
6	rs11154745	134165525	EYA4-AS1	rs4895999	134188846	EYA4-AS1	283	-0.09565	0.00190919	0.3298	0.0414365
6	rs1112730	150129212	PCMT1	rs2275046	150198694	LRP11	30358	-0.05335	0.0113844	0.58385	0.508056
6	rs1112730	150129212	PCMT1	rs11968879	150202935	LRP11	34425	-0.0501	0.0159806	0.6123	0.548291
6	rs2275046	150198694	LRP11	rs11968879	150202935	LRP11	4067	-0.05025	0.0157685	0.6123	0.548291
6	rs9480504	150991890	PLEKHG1	rs17080012	150995635	PLEKHG1	2754	-0.05225	0.00233345	0.67415	0.460821
6	rs9480504	150991890	PLEKHG1	rs11155751	151137072	no infor	326599	-0.0403	0.0115966	0.37165	0.00912168
6	rs11155751	151137072	no infor	rs9383848	151162379	PLEKHG1	2402	-0.04505	0.00643467	0.6565	0.485782
6	rs1324544	9289465	no infor	rs9358651	9395076	no infor	657	-0.0707	0.00169706	0.35125	0.025668
6	rs17261487	22143561	CASC15	rs9460707	22245627	CASC14	786	-0.05745	0.017607	0.45855	0.294369
6	rs194911	82488430	no infor	rs9344223	82559039	no infor	1771	-0.0606	0.0216375	0.57645	0.518521
6	rs194911	82488430	no infor	rs9344225	82581262	LOC101928770	9960	-0.0606	0.0216375	0.57645	0.518521
6	rs194911	82488430	no infor	rs9361895	82947532	IBTK	61442	-0.05955	0.0218496	0.60525	0.558261
6	rs194911	82488430	no infor	rs9361949	83380639	no infor	95195	-0.06075	0.0214253	0.6049	0.558756
6	rs9344223	82559039	no infor	rs9344225	82581262	LOC101928770	8189	-0.06045	0.0218496	0.43825	0.323077
6	rs9344223	82559039	no infor	rs9361895	82947532	IBTK	59671	-0.0594	0.0220617	0.60525	0.558261
6	rs9344223	82559039	no infor	rs9361949	83380639	no infor	93424	-0.0606	0.0216375	0.57645	0.518521
6	rs9344223	82559039	no infor	rs1180201	84014461	ME1	112561	-0.05755	0.024678	0.60525	0.558261
6	rs9344225	82581262	LOC101928770	rs9361895	82947532	IBTK	51482	-0.0594	0.0220617	0.60525	0.558261
6	rs9344225	82581262	LOC101928770	rs9361949	83380639	no infor	85235	-0.0606	0.0216375	0.57645	0.518521
6	rs9344225	82581262	LOC101928770	rs1180201	84014461	ME1	104372	-0.05755	0.024678	0.60525	0.558261
6	rs9361895	82947532	IBTK	rs9361949	83380639	no infor	33753	-0.05955	0.0218496	0.60525	0.558261
6	rs9495256	139161606	ECT2L	rs9321678	139196016	ECT2L	723	-0.06215	0.000777817	0.4261	0.277044
6	rs9495256	139161606	ECT2L	rs1188827	139225737	ECT2L	807	-0.0623	0.000565685	0.42835	0.273862
6	rs9321678	139196016	ECT2L	rs1188827	139225737	ECT2L	84	-0.06175	0.0013435	0.42805	0.274287
6	rs435466	13392183	LOC100130357	rs3734878	13396829	LOC100130357	986	-0.09425	0.00813173	0.31175	0.141209
6	rs9468149	27596603	no infor	rs6456795	27606934	no infor	298	-0.06735	0.0120915	0.49365	0.357584
6	rs9468149	27596603	no infor	rs1028311	27640929	no infor	951	-0.0665	0.0132936	0.5986	0.506006
6	rs9468149	27596603	no infor	rs12197514	27661763	no infor	11485	-0.06735	0.0120915	0.49365	0.357584
6	rs9468149	27596603	no infor	rs2143082	27709566	no infor	22646	-0.06735	0.0120915	0.49365	0.357584
6	rs9468149	27596603	no infor	rs6917366	27742619	no infor	32567	-0.06735	0.0120915	0.49365	0.357584
6	rs6456795	27606934	no infor	rs1028311	27640929	no infor	653	-0.0665	0.0132936	0.5986	0.506006
6	rs6456795	27606934	no infor	rs12197514	27661763	no infor	11187	-0.06735	0.0120915	0.49365	0.357584
6	rs6456795	27606934	no infor	rs2143082	27709566	no infor	22348	-0.06735	0.0120915	0.49365	0.357584
6	rs6456795	27606934	no infor	rs6917366	27742619	no infor	32269	-0.06735	0.0120915	0.49365	0.357584
6	rs1028311	27640929	no infor	rs12197514	27661763	no infor	10534	-0.06645	0.0132229	0.59815	0.506642
6	rs1028311	27640929	no infor	rs2143082	27709566	no infor	21695	-0.06645	0.0132229	0.59815	0.506642
6	rs1028311	27640929	no infor	rs6917366	27742619	no infor	31616	-0.06645	0.0132229	0.59815	0.506642
6	rs12197514	27661763	no infor	rs2143082	27709566	no infor	11161	-0.0673	0.0120208	0.4932	0.35822
6	rs12197514	27661763	no infor	rs6917366	27742619	no infor	21082	-0.0673	0.0120208	0.4932	0.35822
6	rs2143082	27709566	no infor	rs6917366	27742619	no infor	9921	-0.0673	0.0120208	0.4932	0.35822
6	rs10080264	124002780	no infor	rs9490938	124175144	NKAIN2	10194	-0.07565	0.0381131	0.4535	0.13039
6	rs10080264	124002780	no infor	rs9490972	124222441	NKAIN2	11837	-0.07685	0.036416	0.77285	0.321239
6	rs10080264	124002780	no infor	rs1008742	124263852	NKAIN2	15514	-0.07575	0.0379716	0.4644	0.114976
6	rs7748723	124065206	no infor	rs9490938	124175144	NKAIN2	6524	-0.0754	0.035921	0.4748	0.0793374
6	rs7748723	124065206	no infor	rs9490972	124222441	NKAIN2	8167	-0.0751	0.0363453	0.4698	0.0864084
6	rs7748723	124065206	no infor	rs1008742	124263852	NKAIN2	11844	-0.0755	0.0357796	0.4896	0.058407
6	rs9885799	124107385	no infor	rs9490938	124175144	NKAIN2	4857	-0.0754	0.035921	0.4748	0.0793374
6	rs9885799	124107385	no infor	rs9490972	124222441	NKAIN2	6500	-0.0751	0.0363453	0.4698	0.0864084
6	rs9885799	124107385	no infor	rs1008742	124263852	NKAIN2	10177	-0.0755	0.0357796	0.4896	0.058407
6	rs1634723	31087135	MUC22	rs9262495	31094506	MUC22	7365	-0.0535	0.00848528	0.83005	0.240346
6	rs9276992	33089915	no infor	rs6933319	33103841	no infor	8568	-0.05965	0.00601041	0.64995	0.495045
6	rs881934	44158247	no infor	rs12526662	44187194	no infor	6435	-0.0354	0.00975807	0.37595	0.232567
6	rs9385830	138582211	KIAA1244	rs17067484	138726403	no infor	12674	-0.0579	0.00452548	0.47045	0.338916
6	rs9385830	138582211	KIAA1244	rs6918995	138744490	no infor	12712	-0.05625	0.00219203	0.6154	0.543907
6	rs954807	48145445	PTCHD4	rs9473247	48189423	no infor	22104	-0.05585	0.0153442	0.5176	0.210859
6	rs12182776	48167091	no infor	rs9473247	48189423	no infor	14409	-0.05585	0.0153442	0.5176	0.210859
6	rs9473247	48189423	no infor	rs4715066	48202204	no infor	9247	-0.05585	0.0153442	0.5176	0.210859
6	rs9473247	48189423	no infor	rs1952974	48204007	no infor	9658	-0.056	0.0155563	0.52465	0.200889
6	rs9473247	48189423	no infor	rs13218640	48305085	no infor	34613	-0.0548	0.0155563	0.69385	0.432961
6	rs17067484	138726403	no infor	rs6918995	138744490	no infor	38	-0.0632	0.00296985	0.5359	0.246356
6	rs17067484	138726403	no infor	rs4348334	138942172	no infor	15164	-0.06435	7.07107e-05	0.3958	0.240275
6	rs17067484	138726403	no infor	rs9376372	139177683	ECT2L	50326	-0.05225	0.0105359	0.57895	0.396051
6	rs6918995	138744490	no infor	rs4348334	138942172	no infor	15126	-0.0627	0.00226274	0.468	0.342381
6	rs6918995	138744490	no infor	rs9376372	139177683	ECT2L	50288	-0.05065	0.00827315	0.64945	0.495753
6	rs2205869	49022083	no infor	rs12204534	49028335	no infor	3866	-0.04335	0.00360624	0.61185	0.548927
6	rs10948466	49030968	no infor	rs12213016	49073497	no infor	11932	-0.04245	0.0115258	0.8888	0.157261
6	rs4348334	138942172	no infor	rs9376372	139177683	ECT2L	35162	-0.0547	0.00707107	0.6149	0.34521
6	rs1417692	63813406	no infor	rs9350707	63826855	no infor	12922	-0.04155	0.0173241	0.62195	0.534643
6	rs1417692	63813406	no infor	rs1341185	63832344	no infor	14107	-0.04155	0.0173241	0.62195	0.534643
6	rs1417692	63813406	no infor	rs1723519	64043661	LGSN	77765	-0.04875	0.0129401	0.3145	0.144674
6	rs9350707	63826855	no infor	rs1723519	64043661	LGSN	64843	-0.0411	0.0166877	0.6247	0.530754
6	rs1341185	63832344	no infor	rs1723519	64043661	LGSN	63658	-0.0411	0.0166877	0.6247	0.530754
6	rs6919859	69024600	RP11-406O16.1	rs1378132	69025884	RP11-406O16.1	2280	-0.0596	0.00438406	0.488	0.189505
6	rs7772355	91207814	no infor	rs1123871	91214068	no infor	1604	-0.05555	0.00318198	1	0
6	rs986504	106970872	AIM1	rs6922780	107019802	AIM1	28168	-0.0573	0.0550129	0.4571	0.342947
6	rs986504	106970872	AIM1	rs9320167	107021613	AIM1	35011	-0.05605	0.0532451	0.43535	0.312188
6	rs986504	106970872	AIM1	rs9386551	107028231	AIM1	40535	-0.05435	0.052538	0.4243	0.27167
6	rs12209602	109251998	no infor	rs1260752	109267495	no infor	13970	-0.07305	0.0388202	0.41685	0.00417193
6	rs12209602	109251998	no infor	rs2754822	109353827	ARMC2-AS1	63680	-0.07305	0.0388202	0.41685	0.00417193
6	rs1260752	109267495	no infor	rs1327470	109274927	ARMC2	8696	-0.07305	0.0388202	0.41685	0.00417193
6	rs1260752	109267495	no infor	rs11153136	109340418	ARMC2-AS1	29332	-0.07305	0.0388202	0.41685	0.00417193
6	rs1260752	109267495	no infor	rs2768557	109365029	ARMC2	68895	-0.07305	0.0388202	0.41685	0.00417193
6	rs1260752	109267495	no infor	rs10872027	109396233	ARMC2	72088	-0.07305	0.0388202	0.41685	0.00417193
6	rs1327470	109274927	ARMC2	rs2754822	109353827	ARMC2-AS1	41014	-0.07305	0.0388202	0.41685	0.00417193
6	rs11153136	109340418	ARMC2-AS1	rs2754822	109353827	ARMC2-AS1	20378	-0.07305	0.0388202	0.41685	0.00417193
6	rs2754822	109353827	ARMC2-AS1	rs2768557	109365029	ARMC2	19185	-0.07305	0.0388202	0.41685	0.00417193
6	rs2754822	109353827	ARMC2-AS1	rs10872027	109396233	ARMC2	22378	-0.07305	0.0388202	0.41685	0.00417193
6	rs7774400	114134832	no infor	rs9372377	114183784	no infor	12361	-0.03	0.00438406	0.47905	0.321663
6	rs2808129	129184338	no infor	rs4074861	129217165	no infor	13098	-0.052	0.00509117	0.38935	0.132583
6	rs2808129	129184338	no infor	rs12192613	129241476	no infor	13296	-0.05075	0.00247487	0.61895	0.354614
6	rs9492125	129203306	no infor	rs4074861	129217165	no infor	11723	-0.052	0.00509117	0.38935	0.132583
6	rs9492125	129203306	no infor	rs12192613	129241476	no infor	11921	-0.05075	0.00247487	0.61895	0.354614
6	rs4487603	129211602	no infor	rs4074861	129217165	no infor	11480	-0.0521	0.00523259	0.40285	0.151674
6	rs4487603	129211602	no infor	rs12192613	129241476	no infor	11678	-0.05085	0.0026163	0.6839	0.446467
6	rs4074861	129217165	no infor	rs12192613	129241476	no infor	198	-0.05895	0.0108187	0.462	0.147502
6	rs12182899	148982366	no infor	rs7739408	149033049	no infor	5492	-0.0628	0.00565685	0.49805	0.351361
6	rs4709927	165593737	no infor	rs1923611	165594708	no infor	190	-0.0992	0.00989949	0.42895	0.208102
6	rs9505882	169449818	no infor	rs7740096	169460557	no infor	649	-0.0561	0.0086267	0.91815	0.102884
6	rs9392374	2168001	GMDS	rs405616	2788334	SERPINB1	17624	-0.09795	0.00629325	0.3955	0.0581242
6	rs9392374	2168001	GMDS	rs7759176	2860663	no infor	20261	-0.09795	0.00629325	0.3955	0.0581242
6	rs2293771	2781599	SERPINB1	rs405616	2788334	SERPINB1	733	-0.1009	0.00127279	0.4159	0.00608112
6	rs2293771	2781599	SERPINB1	rs7759176	2860663	no infor	3370	-0.1009	0.00127279	0.4159	0.00608112
6	rs405616	2788334	SERPINB1	rs416824	2788425	SERPINB1	1682	-0.09785	0.0026163	0.4143	0.0189505
6	rs405616	2788334	SERPINB1	rs10900931	2901442	SERPINB6	6329	-0.1012	0.00169706	0.4241	0.0176777
6	rs405616	2788334	SERPINB1	rs11552234	2907266	SERPINB6	7282	-0.1012	0.00169706	0.4241	0.0176777
6	rs416824	2788425	SERPINB1	rs7759176	2860663	no infor	955	-0.09785	0.0026163	0.4143	0.0189505
6	rs7759176	2860663	no infor	rs10900931	2901442	SERPINB6	3692	-0.1012	0.00169706	0.4241	0.0176777
6	rs7759176	2860663	no infor	rs11552234	2907266	SERPINB6	4645	-0.1012	0.00169706	0.4241	0.0176777
6	rs6934234	6563548	LY86-AS1	rs763405	6564697	LY86-AS	20	-0.0402	0.0114551	0.6459	0.500773
6	rs13215385	17113218	no infor	rs1745074	17423817	no infor	21510	-0.06705	0.00388909	0.50165	0.0446184
6	rs9360207	67211370	no infor	rs4330523	67267650	no infor	9893	-0.0552	0.00282843	1	0
6	rs7741101	107133016	RTN4IP1	rs7738230	107135532	RTN4IP1	863	-0.056	0.00296985	0.62945	0.524037
6	rs9397493	152584561	SYNE1	rs6939382	152632310	SYNE1	1134	-0.0643	0.00480833	0.43565	0.0506996
6	rs267202	7799235	BMP6	rs376308	7814523	BMP6	4472	-0.0358	0.00282843	0.4613	0.358079
6	rs267202	7799235	BMP6	rs11962800	7831904	BLOC1S5-TXNDC5	13477	-0.0363	0.00212132	0.4637	0.354685
6	rs566568	11607378	no infor	rs9461825	11626289	no infor	142	-0.0958	0.00890955	0.31605	0.145593
6	rs2294417	11867403	ADTRP	rs6457825	11875606	ADTRP	21661	-0.0356	0.00268701	0.5309	0.197848
6	rs7754477	19411960	ADTRP	rs7750685	19436097	no infor	6374	-0.05485	0.00417193	1	0
6	rs6913169	25751771	no infor	rs6905614	25948464	no infor	23434	-0.0343	0.00452548	0.436	0.177484
7	rs12669403	35779065	AC007551.3	rs2718021	36046234	no infor	38155	-0.05385	0.00869741	0.5824	0.39598
7	rs12669403	35779065	AC007551.3	rs2718016	36051448	no infor	43824	-0.0535	0.00820244	0.5944	0.379009
7	rs12673861	35797376	AC007551.3	rs2718021	36046234	no infor	37522	-0.055	0.0103238	0.57705	0.403546
7	rs12673861	35797376	AC007551.3	rs2718016	36051448	no infor	43191	-0.05465	0.00982878	0.58685	0.389687
7	rs10255768	35864480	SEPT7 (GeneView)	rs2718021	36046234	no infor	29916	-0.05205	0.00615183	0.56715	0.417547
7	rs10255768	35864480	SEPT7 (GeneView)	rs2718016	36051448	no infor	35585	-0.05165	0.00558614	0.57775	0.402556
7	rs2715604	35870905	SEPT7 (GeneView)	rs2718021	36046234	no infor	25862	-0.055	0.0103238	0.57705	0.403546
7	rs2715604	35870905	SEPT7 (GeneView)	rs2718016	36051448	no infor	31531	-0.05465	0.00982878	0.58685	0.389687
7	rs4723450	35915201	no infor	rs2718021	36046234	no infor	15219	-0.05595	0.0116673	0.569	0.41493
7	rs4723450	35915201	no infor	rs2718016	36051448	no infor	20888	-0.0556	0.0111723	0.57695	0.403687
7	rs2718021	36046234	no infor	rs2718016	36051448	no infor	5669	-0.07115	0.00247487	0.68905	0.43975
7	rs2718021	36046234	no infor	rs4723467	36069469	no infor	7276	-0.07045	0.00572756	0.6053	0.55819
7	rs2718016	36051448	no infor	rs4723467	36069469	no infor	1607	-0.07015	0.0053033	0.60815	0.55416
7	rs7787991	38192451	STARD3NL	rs10265931	38203167	STARD3NL	4191	-0.04385	0.00968736	0.3508	0.0789131
7	rs10265931	38203167	STARD3NL	rs2270165	38218701	STARD3NL	797	-0.04385	0.00968736	0.3508	0.0789131
7	rs17330072	48780190	no infor	rs725035	48798109	no infor	21017	-0.04815	0.0188798	0.8179	0.257528
7	rs17330072	48780190	no infor	rs988417	48825377	no infor	26048	-0.0479	0.0185262	1	0
7	rs17330072	48780190	no infor	rs17390840	48830585	no infor	29039	-0.0477	0.0192333	0.80005	0.0852064
7	rs12674192	48780748	no infor	rs725035	48798109	no infor	16376	-0.04815	0.0188798	0.8179	0.257528
7	rs12674192	48780748	no infor	rs988417	48825377	no infor	21407	-0.0479	0.0185262	1	0
7	rs12674192	48780748	no infor	rs17390840	48830585	no infor	24398	-0.0477	0.0192333	0.80005	0.0852064
7	rs17755215	42258730	no infor	rs886829	42285377	no infor	1082	-0.10025	0.0173241	0.57665	0.507208
7	rs6977312	85790019	no infor	rs2373207	85814257	no infor	3964	-0.04695	0.0103945	0.39065	0.0369817
7	rs41412153	92034697	FAM133B	rs4272	92074765	no infor	2082	-0.05215	0.00742462	0.6045	0.468812
7	rs41412153	92034697	FAM133B	rs42377	92081608	CDK6	2879	-0.05285	0.00841457	0.50975	0.334815
7	rs4272	92074765	CDK6	rs42377	92081608	CDK6	797	-0.0525	0.00692965	0.5948	0.48253
7	rs2708603	111796567	no infor	rs10237213	111803910	no infor	5098	-0.0522	0.0140007	0.4689	0.101116
7	rs2708603	111796567	no infor	rs6956741	111881979	IFRD1	21954	-0.05205	0.0137886	0.3814	0.22486
7	rs2708603	111796567	no infor	rs1024568	111895123	IFRD1	31061	-0.05205	0.0137886	0.3814	0.22486
7	rs2708603	111796567	no infor	rs7467	111903434	IFRD1	54674	-0.05105	0.0123744	0.4714	0.0975807
7	rs2708603	111796567	no infor	rs6977807	112037099	no infor	151088	-0.04915	0.0150614	0.5365	0.189646
7	rs2708603	111796567	no infor	rs1634113	112066049	LOC101928012	162670	-0.04915	0.0150614	0.5365	0.189646
7	rs2708603	111796567	no infor	rs1922897	112147905	no infor	185285	-0.04915	0.0150614	0.5365	0.189646
7	rs10237213	111803910	no infor	rs6956741	111881979	IFRD1	16856	-0.0491	0.00961665	0.44675	0.132441
7	rs10237213	111803910	no infor	rs1024568	111895123	IFRD1	25963	-0.0491	0.00961665	0.44675	0.132441
7	rs10237213	111803910	no infor	rs7467	111903434	IFRD1	49576	-0.0481	0.00820244	0.7702	0.324986
7	rs10237213	111803910	no infor	rs6977807	112037099	no infor	145990	-0.0462	0.0108894	0.8353	0.232921
7	rs10237213	111803910	no infor	rs1634113	112066049	LOC101928012	157572	-0.0462	0.0108894	0.8353	0.232921
7	rs10237213	111803910	no infor	rs1922897	112147905	no infor	180187	-0.0462	0.0108894	0.8353	0.232921
7	rs6956741	111881979	IFRD1	rs1024568	111895123	IFRD1	9107	-0.052	0.0137179	0.45575	0.119713
7	rs6956741	111881979	IFRD1	rs7467	111903434	IFRD1	32720	-0.0495	0.0101823	0.434	0.150472
7	rs6956741	111881979	IFRD1	rs6977807	112037099	no infor	129134	-0.0476	0.0128693	0.4991	0.242538
7	rs6956741	111881979	IFRD1	rs1634113	112066049	LOC101928012	140716	-0.0476	0.0128693	0.4991	0.242538
7	rs6956741	111881979	IFRD1	rs1922897	112147905	no infor	163331	-0.0476	0.0128693	0.4991	0.242538
7	rs1024568	111895123	IFRD1	rs7467	111903434	IFRD1	23613	-0.0495	0.0101823	0.434	0.150472
7	rs1024568	111895123	IFRD1	rs6977807	112037099	no infor	120027	-0.0476	0.0128693	0.4991	0.242538
7	rs1024568	111895123	IFRD1	rs1634113	112066049	LOC101928012	131609	-0.0476	0.0128693	0.4991	0.242538
7	rs1024568	111895123	IFRD1	rs1922897	112147905	no infor	154224	-0.0476	0.0128693	0.4991	0.242538
7	rs7467	111903434	IFRD1	rs6977807	112037099	no infor	96414	-0.04655	0.0113844	0.8353	0.232921
7	rs7467	111903434	IFRD1	rs1634113	112066049	LOC101928012	107996	-0.04655	0.0113844	0.8353	0.232921
7	rs7467	111903434	IFRD1	rs1922897	112147905	no infor	130611	-0.04655	0.0113844	0.8353	0.232921
7	rs6977807	112037099	no infor	rs1634113	112066049	LOC101928012	11582	-0.0471	0.0106066	0.7084	0.412385
7	rs6977807	112037099	no infor	rs1922897	112147905	no infor	34197	-0.0471	0.0106066	0.7084	0.412385
7	rs1634113	112066049	LOC101928012	rs1922897	112147905	no infor	22615	-0.0471	0.0106066	0.7084	0.412385
7	rs35947027	123035974	ASB15	rs720289	123044628	ASB15	12892	-0.0618	0.0121622	0.6624	0.477438
7	rs9918670	123508799	no infor	rs6948425	123579732	no infor	791	-0.0544	0.0165463	0.7578	0.342523
7	rs1426495	131931619	PLXNA4	rs10273006	131971962	PLXNA4	2340	-0.05175	0.00954594	0.83335	0.235679
7	rs4719162	70764626	WBSCR17	rs17673882	71292111	CALN1	19815	-0.0421	0.00311127	0.38805	0.252932
7	rs7785647	143909631	TPK1	rs17170937	144083033	TPK1	16699	-0.05665	0.0181726	0.6182	0.403192
7	rs17173921	152402256	no infor	rs12112082	152411457	no infor	8591	-0.0565	0.0162635	0.4613	0.290479
7	rs17173921	152402256	no infor	rs760229	152440071	no infor	53346	-0.0565	0.0162635	0.4613	0.290479
7	rs12112082	152411457	no infor	rs760229	152440071	no infor	44755	-0.0569	0.0168291	0.45815	0.294934
7	rs960600	152484377	no infor	rs4285401	152509266	no infor	13898	-0.05775	0.00940452	0.45005	0.163554
7	rs3864513	153078502	no infor	rs2098112	153118877	DPP6	2814	-0.037	0.00834386	0.6148	0.544755
7	rs2098112	153118877	DPP6	rs2622102	153126356	DPP6	799	-0.03945	0.00827315	0.5866	0.504167
7	rs1003876	42148326	GLI3	rs7790090	42238174	GLI3	22	-0.05435	0.0204354	0.40825	0.224365
7	rs1003876	42148326	GLI3	rs10260633	42529578	no infor	5444	-0.0538	0.0212132	0.6248	0.530613
7	rs7790090	42238174	GLI3	rs10260633	42529578	no infor	5422	-0.055	0.0195161	0.58805	0.478641
7	rs4724569	47394621	TNS3	rs7801481	47413740	TNS3	2187	-0.05745	0.0163342	0.71065	0.409203
7	rs4724569	47394621	TNS3	rs6963440	47479635	LOC102723974	4460	-0.05515	0.00968736	0.3175	0.0363453
7	rs7798316	47592922	no infor	rs12670472	47777655	no infor	583	-0.0636	0.0108894	0.8944	0.149341
7	rs7798316	47592922	no infor	rs2348660	47883475	PKD1L1	989	-0.0636	0.0108894	0.8944	0.149341
7	rs12670472	47777655	no infor	rs2348660	47883475	PKD1L1	406	-0.0636	0.0108894	0.8944	0.149341
7	rs1036646	130410338	LINC-PINT	rs1643251	130880308	PODXL	8546	-0.0694	0.000282843	0.38525	0.0672459
7	rs4260818	152933307	no infor	rs1861139	153642682	DPP6	33585	-0.0454	0.0181019	0.63	0.523259
7	rs6950455	1825144	MAD1L1	rs4721110	1854589	MAD1L1	21721	-0.0513	0.0039598	0.8657	0.189929
7	rs13225346	1833442	MAD1L1	rs4721110	1854589	MAD1L1	19989	-0.0541	0.0079196	0.8657	0.189929
7	rs1589764	10362495	no infor	rs1295348	10362643	no infor	6986	-0.0552	0.0154149	0.7578	0.342523
7	rs1589764	10362495	no infor	rs2021265	10368265	no infor	7423	-0.0552	0.0154149	0.7578	0.342523
7	rs1589764	10362495	no infor	rs6958028	10415545	no infor	14302	-0.0552	0.0154149	0.7578	0.342523
7	rs1589764	10362495	no infor	rs765805	10436059	no infor	25660	-0.0552	0.0154149	0.7578	0.342523
7	rs1295348	10362643	no infor	rs2021265	10368265	no infor	437	-0.0552	0.0154149	0.7578	0.342523
7	rs1295348	10362643	no infor	rs6958028	10415545	no infor	7316	-0.0552	0.0154149	0.7578	0.342523
7	rs1295348	10362643	no infor	rs765805	10436059	no infor	18674	-0.0552	0.0154149	0.7578	0.342523
7	rs2021265	10368265	no infor	rs6958028	10415545	no infor	6879	-0.0552	0.0154149	0.7578	0.342523
7	rs2021265	10368265	no infor	rs765805	10436059	no infor	18237	-0.0552	0.0154149	0.7578	0.342523
7	rs6958028	10415545	no infor	rs765805	10436059	no infor	11358	-0.0552	0.0154149	0.7578	0.342523
7	rs16878172	14442706	DGKB	rs4721342	14508165	DGKB	30527	-0.0255	0.0118794	0.7699	0.325411
7	rs2190942	15857425	no infor	rs38190	15870245	no infor	24168	-0.0674	0.00636396	0.3695	0.000141421
7	rs2190942	15857425	no infor	rs38215	15884828	no infor	31021	-0.06685	0.00558614	0.38845	0.0266579
7	rs2190942	15857425	no infor	rs1997264	15964569	no infor	83318	-0.0603	0.000989949	0.6221	0.314804
7	rs38190	15870245	no infor	rs38215	15884828	no infor	6853	-0.06685	0.00558614	0.38845	0.0266579
7	rs38190	15870245	no infor	rs1997264	15964569	no infor	59150	-0.0603	0.000989949	0.6221	0.314804
7	rs38215	15884828	no infor	rs1997264	15964569	no infor	52297	-0.0596	0.0019799	0.69975	0.424618
7	rs4719461	16236157	ISPD-AS1	rs1295135	16276218	ISPD-AS1	20532	-0.04905	0.0092631	0.7547	0.346907
7	rs39415	25066198	no infor	rs39416	25067280	no infor	1542	-0.06245	0.000636396	0.504	0.172251
7	rs10248854	121068474	no infor	rs2402585	121086536	no infor	1838	-0.04085	0.0013435	0.5216	0.0640639
7	rs4723572	36786338	no infor	rs12668091	36798248	no infor	4876	-0.0567	0	0.58885	0.307096
7	rs4723572	36786338	no infor	rs10259131	36799925	no infor	6538	-0.04905	0.00275772	0.6808	0.451417
7	rs4723572	36786338	no infor	rs9986865	36807127	no infor	9556	-0.04945	0.0033234	0.66955	0.467327
7	rs4723572	36786338	no infor	rs7785934	36868104	ELMO1	39050	-0.04535	0.00912168	0.66955	0.467327
7	rs12668091	36798248	no infor	rs10259131	36799925	no infor	1662	-0.0484	0.00183848	0.6899	0.438548
7	rs12668091	36798248	no infor	rs9986865	36807127	no infor	4680	-0.04885	0.00247487	0.6761	0.458064
7	rs12668091	36798248	no infor	rs7785934	36868104	ELMO1	34174	-0.04475	0.00827315	0.6761	0.458064
7	rs3904031	49506854	no infor	rs6964509	49586549	no infor	26268	-0.0624	0.00183848	0.4658	0.309571
7	rs2714445	79716857	no infor	rs10081383	79755636	no infor	31331	-0.09845	0.00459619	0.376	0.101965
7	rs306721	79740223	no infor	rs10081383	79755636	no infor	14635	-0.09785	0.00374767	0.36185	0.0819537
7	rs306694	79742744	no infor	rs10081383	79755636	no infor	13783	-0.09845	0.00459619	0.376	0.101965
7	rs10081383	79755636	no infor	rs4731336	79775830	no infor	1067	-0.0971	0.00650538	0.3665	0.1154
7	rs10081383	79755636	no infor	rs704871	79903613	no infor	7470	-0.09845	0.00459619	0.376	0.101965
7	rs7785183	79756857	no infor	rs37935	79806455	no infor	2585	-0.0685	0.00296985	0.3755	0.033234
7	rs7785183	79756857	no infor	rs10265717	79836789	no infor	4446	-0.0685	0.00296985	0.3755	0.033234
7	rs7785183	79756857	no infor	rs6467158	79893846	no infor	6235	-0.0685	0.00296985	0.3755	0.033234
7	rs7785183	79756857	no infor	rs6947745	79939679	GNAT3	14125	-0.06595	0.00403051	0.3617	0.0705693
7	rs4731336	79775830	no infor	rs10249397	80023093	no infor	27540	-0.0933	0.00961665	0.32725	0.15719
7	rs37935	79806455	no infor	rs10265717	79836789	no infor	1861	-0.06955	0.00148492	0.3701	0.0408708
7	rs37935	79806455	no infor	rs6467158	79893846	no infor	3650	-0.06955	0.00148492	0.3701	0.0408708
7	rs37935	79806455	no infor	rs6947745	79939679	GNAT3	11540	-0.0649	0.00551543	0.3712	0.0571342
7	rs10265717	79836789	no infor	rs6467158	79893846	no infor	1789	-0.06955	0.00148492	0.3701	0.0408708
7	rs10265717	79836789	no infor	rs6947745	79939679	GNAT3	9679	-0.0649	0.00551543	0.3712	0.0571342
7	rs6467158	79893846	no infor	rs6947745	79939679	GNAT3	7890	-0.0649	0.00551543	0.3712	0.0571342
7	rs12704703	93407241	no infor	rs4729116	93817535	LOC101927525	103094	-0.01305	0.00445477	0.40315	0.00982878
7	rs12704703	93407241	no infor	rs10262915	93838409	LOC101927525	108746	-0.01305	0.00445477	0.40315	0.00982878
7	rs12704703	93407241	no infor	rs6465411	93841196	LOC101927525	110190	-0.01305	0.00445477	0.40315	0.00982878
7	rs12704703	93407241	no infor	rs11760992	93857868	no infor	122905	-0.01305	0.00445477	0.40315	0.00982878
7	rs11771812	94250964	no infor	rs12704756	94295846	no infor	2677	-0.06155	0.00403051	0.38685	0.252932
7	rs2079644	123913274	no infor	rs35138317	123921586	no infor	4295	-0.04715	0.00403051	0.5273	0.449861
7	rs6966379	144693159	no infor	rs12333447	144695675	no infor	1099	-0.0454	0.00579828	0.97405	0.0366988
7	rs11773375	147971797	no infor	rs6971248	148007500	no infor	11018	-0.0651	0.00523259	0.3181	0.132229
7	rs11773375	147971797	no infor	rs10257756	148016658	no infor	12229	-0.0651	0.00523259	0.3181	0.132229
7	rs11773375	147971797	no infor	rs243492	148076741	CUL1	14666	-0.06355	0.00304056	0.3493	0.176352
7	rs11773375	147971797	no infor	rs10246773	148091469	CUL1	18007	-0.0641	0.00494975	0.34695	0.167796
7	rs11773375	147971797	no infor	rs1558419	148111166	CUL1	18832	-0.0651	0.00523259	0.3181	0.132229
7	rs11773375	147971797	no infor	rs10271133	148111923	CUL1	18852	-0.0651	0.00523259	0.3181	0.132229
7	rs11773375	147971797	no infor	rs2709331	148311922	RNY3	22216	-0.0652	0.00537401	0.32295	0.139088
7	rs11773375	147971797	no infor	rs12534095	148351638	PDIA4	35029	-0.0651	0.00523259	0.3181	0.132229
7	rs6971248	148007500	no infor	rs10257756	148016658	no infor	1211	-0.06665	0.00742462	0.297	0.102389
7	rs6971248	148007500	no infor	rs243492	148076741	CUL1	3648	-0.0651	0.00523259	0.3181	0.132229
7	rs6971248	148007500	no infor	rs10246773	148091469	CUL1	6989	-0.0657	0.00721249	0.3178	0.126572
7	rs6971248	148007500	no infor	rs1558419	148111166	CUL1	7814	-0.06665	0.00742462	0.297	0.102389
7	rs6971248	148007500	no infor	rs10271133	148111923	CUL1	7834	-0.06665	0.00742462	0.297	0.102389
7	rs6971248	148007500	no infor	rs2709331	148311922	RNY3	11198	-0.0667	0.00749533	0.29995	0.106561
7	rs6971248	148007500	no infor	rs12534095	148351638	PDIA4	24011	-0.06665	0.00742462	0.297	0.102389
7	rs10257756	148016658	no infor	rs243492	148076741	CUL1	2437	-0.0651	0.00523259	0.3181	0.132229
7	rs10257756	148016658	no infor	rs10246773	148091469	CUL1	5778	-0.0657	0.00721249	0.3178	0.126572
7	rs10257756	148016658	no infor	rs1558419	148111166	CUL1	6603	-0.06665	0.00742462	0.297	0.102389
7	rs10257756	148016658	no infor	rs10271133	148111923	CUL1	6623	-0.06665	0.00742462	0.297	0.102389
7	rs10257756	148016658	no infor	rs2709331	148311922	RNY3	9987	-0.0667	0.00749533	0.29995	0.106561
7	rs10257756	148016658	no infor	rs12534095	148351638	PDIA4	22800	-0.06665	0.00742462	0.297	0.102389
7	rs243492	148076741	CUL1	rs10246773	148091469	CUL1	3341	-0.0641	0.00494975	0.34695	0.167796
7	rs243492	148076741	CUL1	rs1558419	148111166	CUL1	4166	-0.0651	0.00523259	0.3181	0.132229
7	rs243492	148076741	CUL1	rs10271133	148111923	CUL1	4186	-0.0651	0.00523259	0.3181	0.132229
7	rs243492	148076741	CUL1	rs2709331	148311922	RNY3	7550	-0.0652	0.00537401	0.32295	0.139088
7	rs243492	148076741	CUL1	rs12534095	148351638	PDIA4	20363	-0.0651	0.00523259	0.3181	0.132229
7	rs10246773	148091469	CUL1	rs1558419	148111166	CUL1	825	-0.0657	0.00721249	0.3178	0.126572
7	rs10246773	148091469	CUL1	rs10271133	148111923	CUL1	845	-0.0657	0.00721249	0.3178	0.126572
7	rs10246773	148091469	CUL1	rs2709331	148311922	RNY3	4209	-0.0658	0.00735391	0.32215	0.132724
7	rs10246773	148091469	CUL1	rs12534095	148351638	PDIA4	17022	-0.0657	0.00721249	0.3178	0.126572
7	rs1558419	148111166	CUL1	rs10271133	148111923	CUL1	20	-0.06665	0.00742462	0.297	0.102389
7	rs1558419	148111166	CUL1	rs2709331	148311922	RNY3	3384	-0.0667	0.00749533	0.29995	0.106561
7	rs1558419	148111166	CUL1	rs12534095	148351638	PDIA4	16197	-0.06665	0.00742462	0.297	0.102389
7	rs10271133	148111923	CUL1	rs2709331	148311922	RNY3	3364	-0.0667	0.00749533	0.29995	0.106561
7	rs10271133	148111923	CUL1	rs12534095	148351638	PDIA4	16177	-0.06665	0.00742462	0.297	0.102389
7	rs2709331	148311922	RNY3	rs12534095	148351638	PDIA4	12813	-0.0667	0.00749533	0.29995	0.106561
7	rs286839	153735013	DPP6	rs13225765	153755938	DPP6	16137	-0.0888	0.00367696	0.3777	0.0147078
7	rs13225765	153755938	DPP6	rs869490	153757794	DPP6	382	-0.0892	0.000424264	0.37055	0.0560736
7	rs12533675	155386203	no infor	rs4716928	155409281	no infor	14314	-0.0427	0.00947523	0.5483	0.36119
7	rs12533675	155386203	no infor	rs10215222	155434211	no infor	49671	-0.04785	0.00403051	0.48085	0.262832
7	rs12533675	155386203	no infor	rs12698356	155441239	no infor	54504	-0.04335	0.0103945	0.54935	0.359705
7	rs4716928	155409281	no infor	rs10215222	155434211	no infor	35357	-0.0427	0.00947523	0.5483	0.36119
7	rs10215222	155434211	no infor	rs12698356	155441239	no infor	4833	-0.04335	0.0103945	0.54935	0.359705
7	rs1178117	18716917	HDAC9	rs1178170	18760338	HDAC9	940	-0.0419	0.00763675	0.75385	0.348109
7	rs1178117	18716917	HDAC9	rs12700029	19339741	no infor	107090	-0.0342	0.00325269	0.75385	0.348109
7	rs1178170	18760338	HDAC9	rs7780145	19164657	no infor	69114	-0.05645	0.0217082	0.61775	0.540583
7	rs1178170	18760338	HDAC9	rs10486333	19166657	no infor	70269	-0.0537	0.0239002	0.45105	0.0129401
7	rs1178170	18760338	HDAC9	rs12666830	19176051	no infor	82491	-0.0575	0.0185262	0.5149	0.103238
7	rs1178170	18760338	HDAC9	rs12700029	19339741	no infor	106150	-0.0591	0.0162635	0.42225	0.0277893
7	rs17133501	3515099	SDK1	rs6944958	3541103	SDK1	699	-0.0612	0.00692965	0.7578	0.342523
7	rs10245221	34633722	NPSR1-AS1	rs2530544	34663585	NPSR1-AS1	300	-0.0625	0.00650538	0.6061	0.557059
7	rs10245221	34633722	NPSR1-AS1	rs35567595	34679518	NPSR1-AS1	350	-0.0629	0.0059397	0.604	0.560029
7	rs2530544	34663585	NPSR1-AS1	rs35567595	34679518	NPSR1-AS1	50	-0.0625	0.00650538	0.6061	0.557059
7	rs11772114	75691659	SRRM3	rs2908203	75762154	no infor	205	-0.04105	0.0013435	0.63995	0.420658
7	rs10242792	91330039	no infor	rs12540565	91471149	AKAP9	10645	-0.0634	0.00282843	0.57515	0.28956
7	rs10242792	91330039	no infor	rs2285333	91505628	AKAP9	11065	-0.06225	0.00162635	0.5458	0.232355
7	rs10242792	91330039	no infor	rs12538678	91574400	AKAP9	22570	-0.0632	0.00296985	0.5359	0.246356
7	rs12540565	91471149	AKAP9	rs2285333	91505628	AKAP9	420	-0.0632	0.000424264	0.5321	0.198697
7	rs12540565	91471149	AKAP9	rs12538678	91574400	AKAP9	11925	-0.06415	0.00176777	0.5215	0.213688
7	rs2285333	91505628	AKAP9	rs12538678	91574400	AKAP9	11505	-0.06305	0.000494975	0.50175	0.170059
7	rs12540569	153770893	DPP6	rs1873602	153783971	DPP6	7933	-0.04815	0.00304056	0.61575	0.543412
7	rs11514706	15025797	no infor	rs11526191	15077296	no infor	4247	-0.0352	0.00254558	0.6111	0.549988
7	rs10486269	8920383	no infor	rs16874702	8930304	no infor	2708	-0.1042	0.00296985	0.6026	0.0448306
7	rs10486269	8920383	no infor	rs10230867	8955674	no infor	10639	-0.1066	0.00339411	0.6531	0.0586899
7	rs10266208	15325879	AGMO	rs4599703	15366488	AGMO	8017	-0.0598	0.00438406	0.5878	0.308581
7	rs10266208	15325879	AGMO	rs7786312	15370736	AGMO	9264	-0.0564	0.000424264	0.5861	0.310986
7	rs4599703	15366488	AGMO	rs7786312	15370736	AGMO	1247	-0.0564	0.000424264	0.5861	0.310986
7	rs6978094	21921390	CDCA7L	rs2699460	21960978	no infor	150	-0.061	0.00480833	0.78285	0.307096
7	rs6978094	21921390	CDCA7L	rs1177792	21988449	no infor	991	-0.06145	0.00417193	0.78285	0.307096
7	rs2699460	21960978	no infor	rs1177792	21988449	no infor	841	-0.061	0.00480833	0.78285	0.307096
7	rs208564	25595719	no infor	rs12667261	25598718	no infor	5250	-0.08195	0.00516188	0.3605	0.201243
7	rs208564	25595719	no infor	rs2813894	25602904	no infor	5478	-0.0828	0.0039598	0.3618	0.199404
7	rs10238493	26354947	SNX10	rs6461931	26358417	SNX10	3923	-0.06305	0.00417193	0.35805	0.199758
7	rs10238493	26354947	SNX10	rs6967109	26359251	SNX10	7578	-0.06145	0.00190919	0.41245	0.276691
7	rs6461931	26358417	SNX10	rs6967109	26359251	SNX10	3655	-0.06305	0.00417193	0.35805	0.199758
7	rs7780166	30161583	MTURN	rs723654	30177747	no infor	2943	-0.09615	0.0101116	0.3992	0.124875
7	rs7780166	30161583	MTURN	rs724576	30184225	no infor	8963	-0.09615	0.0101116	0.3992	0.124875
7	rs723654	30177747	no infor	rs10224386	30180703	no infor	484	-0.09615	0.0101116	0.3992	0.124875
7	rs723654	30177747	no infor	rs7808333	30205662	no infor	10819	-0.08865	0.0072832	0.32125	0.0843578
7	rs723654	30177747	no infor	rs12535035	30209882	no infor	11470	-0.08995	0.00784889	0.3318	0.08457
7	rs10224386	30180703	no infor	rs724576	30184225	no infor	5536	-0.09615	0.0101116	0.3992	0.124875
7	rs724576	30184225	no infor	rs7808333	30205662	no infor	4799	-0.08865	0.0072832	0.32125	0.0843578
7	rs724576	30184225	no infor	rs12535035	30209882	no infor	5450	-0.08995	0.00784889	0.3318	0.08457
8	rs240916	28584127	no infor	rs2213306	28671352	no infor	12949	-0.03595	0.0106773	1	0
8	rs240916	28584127	no infor	rs7833903	28677556	no infor	13027	-0.03765	0.0133643	0.74535	0.360129
8	rs4631456	61267301	CA8	rs11784742	61307700	CA8	10823	-0.053	0.0128693	0.5217	0.041295
8	rs11995234	61796698	CHD7	rs4738886	62441321	CLVS1	181281	-0.0654	0.00565685	0.27945	0.0949644
8	rs7818253	84821377	no infor	rs11777450	84833257	no infor	4635	-0.09385	0.00205061	0.34545	0.0136472
8	rs868907	104091445	no infor	rs871516	104183959	no infor	105073	-0.0567	0.0108894	0.6237	0.532169
8	rs2515192	104101349	ATP6V1C1	rs871516	104183959	no infor	95324	-0.05725	0.00982878	0.6211	0.535846
8	rs4147529	104115060	ATP6V1C1	rs871516	104183959	no infor	91556	-0.05725	0.00982878	0.6211	0.535846
8	rs2515200	104139321	ATP6V1C1	rs871516	104183959	no infor	70182	-0.0555	0.00735391	0.62885	0.524885
8	rs4734684	104151587	ATP6V1C1	rs871516	104183959	no infor	61062	-0.05735	0.00997021	0.6237	0.532169
8	rs2453997	104154620	ATP6V1C1	rs871516	104183959	no infor	49162	-0.0555	0.00735391	0.62885	0.524885
8	rs2047375	104166572	no infor	rs871516	104183959	no infor	46582	-0.05575	0.0108187	0.62265	0.533653
8	rs2515210	104178987	no infor	rs871516	104183959	no infor	12936	-0.0555	0.00735391	0.62885	0.524885
8	rs871516	104183959	no infor	rs1318739	104192048	no infor	11541	-0.05725	0.00982878	0.6211	0.535846
8	rs871516	104183959	no infor	rs16870125	104194342	no infor	18516	-0.0555	0.00735391	0.62885	0.524885
8	rs871516	104183959	no infor	rs9297330	104196644	no infor	32157	-0.0542	0.00551543	0.60715	0.555574
8	rs871516	104183959	no infor	rs1391116	104197660	no infor	32805	-0.0575	0.00975807	0.6237	0.532169
8	rs871516	104183959	no infor	rs7840976	104203299	LINC01181	34132	-0.0524	0.00296985	0.6147	0.544896
8	rs871516	104183959	no infor	rs2515181	104205035	LINC01181	44165	-0.0524	0.00296985	0.6147	0.544896
8	rs871516	104183959	no infor	rs2454007	104206694	LINC01181	56309	-0.0513	0.00325269	0.6175	0.540937
8	rs2454007	104206694	LINC01181	rs2935579	104226707	BAALC	29252	-0.051	0.0101823	0.6662	0.472064
8	rs753536	106806635	ZFPM2	rs7817128	106842979	ZFPM2	32689	-0.03235	0.00360624	0.7075	0.413657
8	rs2252399	53114526	no infor	rs1895885	53173083	no infor	460	-0.0672	0.014425	0.37185	0.161008
8	rs768711	125309512	LOC101927588	rs4532577	125310123	LOC101927588	529	-0.0976	0.00806102	0.37445	0.159877
8	rs768711	125309512	LOC101927588	rs17360690	125335988	no infor	22063	-0.09275	0.00120208	0.3088	0.0670337
8	rs4532577	125310123	LOC101927588	rs4457311	125353540	no infor	34202	-0.0925	0.00480833	0.32435	0.105147
8	rs17360690	125335988	no infor	rs4457311	125353540	no infor	12668	-0.09255	0.00487904	0.31345	0.0897319
8	rs3829034	125640767	MTSS1	rs4870915	125710145	MTSS1	39522	-0.0786	0.00296985	0.3931	0.170271
8	rs3829034	125640767	MTSS1	rs6981365	125715263	MTSS1	41003	-0.07265	0.00544472	0.3598	0.135057
8	rs3829034	125640767	MTSS1	rs6992199	125717303	MTSS1	41245	-0.07205	0.00431335	0.35225	0.119713
8	rs729855	140943869	TRAPPC9	rs2035131	140993258	TRAPPC9	9818	-0.06125	0.00346482	0.52125	0.318552
8	rs729855	140943869	TRAPPC9	rs10097265	141001287	TRAPPC9	11755	-0.06125	0.00346482	0.52125	0.318552
8	rs729855	140943869	TRAPPC9	rs7015551	141020678	TRAPPC9	20540	-0.0594	0.00494975	0.6544	0.488752
8	rs729855	140943869	TRAPPC9	rs7836312	141036810	TRAPPC9	25672	-0.05565	0.00247487	0.6088	0.462731
8	rs2035131	140993258	TRAPPC9	rs10097265	141001287	TRAPPC9	1937	-0.0615	0.00381838	0.74745	0.0013435
8	rs2035131	140993258	TRAPPC9	rs7015551	141020678	TRAPPC9	10722	-0.0596	0.00523259	0.93875	0.0866206
8	rs2035131	140993258	TRAPPC9	rs7836312	141036810	TRAPPC9	15854	-0.056	0.0019799	0.968	0.0452548
8	rs10097265	141001287	TRAPPC9	rs7015551	141020678	TRAPPC9	8785	-0.0596	0.00523259	0.93875	0.0866206
8	rs10097265	141001287	TRAPPC9	rs7836312	141036810	TRAPPC9	13917	-0.056	0.0019799	0.968	0.0452548
8	rs7015551	141020678	TRAPPC9	rs7836312	141036810	TRAPPC9	5132	-0.05645	0.00403051	0.9063	0.132512
8	rs3758082	143821485	SLURP1	rs1369453	143845212	LYNX1	35661	-0.0568	0.0131522	0.7578	0.342523
8	rs1871097	14090139	SGCZ	rs890535	14186739	SGCZ	772	-0.0371	0.000989949	0.5281	0.263609
8	rs3779863	1991635	MYOM2	rs1542065	1992492	MYOM2	147	-0.04445	0.0154856	1	0
8	rs1542065	1992492	MYOM2	rs3817702	2012167	MYOM2	279	-0.04445	0.0154856	1	0
8	rs7837382	15734826	no infor	rs2720643	15759044	no infor	878	-0.05375	0.00162635	1	0
8	rs7837382	15734826	no infor	rs3961	15798556	no infor	1355	-0.05445	0.00318198	0.903	0.137179
8	rs4873199	52736322	PXDNL	rs7014372	52745054	PXDNL	1792	-0.043	0.0203647	0.6303	0.522835
8	rs11780530	2057469	MYOM2	rs2280899	2059749	MYOM2	3044	-0.0566	0.000141421	0.58	0.319612
8	rs11780530	2057469	MYOM2	rs11985249	2081399	no infor	4923	-0.0566	0.000141421	0.58	0.319612
8	rs2280899	2059749	MYOM2	rs11985249	2081399	no infor	1879	-0.0566	0.000141421	0.58	0.319612
8	rs7812857	15432612	no infor	rs882696	15447669	TUSC3	7484	-0.06305	0.00657609	0.34835	0.17416
8	rs11203812	16808720	no infor	rs1851710	16816208	no infor	2654	-0.0628	0.00608112	1	0
8	rs11203812	16808720	no infor	rs963080	16867896	no infor	48687	-0.0628	0.00608112	1	0
8	rs11203812	16808720	no infor	rs7813540	16870668	no infor	53969	-0.0628	0.00608112	1	0
8	rs1851710	16816208	no infor	rs963080	16867896	no infor	46033	-0.0628	0.00608112	1	0
8	rs1851710	16816208	no infor	rs7813540	16870668	no infor	51315	-0.0628	0.00608112	1	0
8	rs963080	16867896	no infor	rs7813540	16870668	no infor	5282	-0.0628	0.00608112	1	0
8	rs6988267	16949896	MICU3	rs2285265	16987220	MICU3	16339	-0.0415	0.00494975	0.83335	0.235679
8	rs11996428	19460708	CSGALNACT1	rs10106622	19463774	CSGALNACT1	7009	-0.04935	0.00233345	0.83985	0.226486
8	rs11996428	19460708	CSGALNACT1	rs13281882	19471744	CSGALNACT1	8909	-0.04935	0.00233345	0.83985	0.226486
8	rs11996428	19460708	CSGALNACT1	rs4298501	19484349	CSGALNACT1	14452	-0.04935	0.00233345	0.83985	0.226486
8	rs11996428	19460708	CSGALNACT1	rs7846346	19529918	CSGALNACT1	45064	-0.0452	0.00494975	0.91115	0.125653
8	rs10106622	19463774	CSGALNACT1	rs13281882	19471744	CSGALNACT1	1900	-0.0534	0.00169706	0.58245	0.380636
8	rs10106622	19463774	CSGALNACT1	rs4298501	19484349	CSGALNACT1	7443	-0.0534	0.00169706	0.58245	0.380636
8	rs10106622	19463774	CSGALNACT1	rs13255998	19487445	CSGALNACT1	17107	-0.04475	0.00700036	0.64465	0.502541
8	rs10106622	19463774	CSGALNACT1	rs7846346	19529918	CSGALNACT1	38055	-0.04675	0.00106066	0.6493	0.495965
8	rs13281882	19471744	CSGALNACT1	rs4298501	19484349	CSGALNACT1	5543	-0.0534	0.00169706	0.58245	0.380636
8	rs13281882	19471744	CSGALNACT1	rs13255998	19487445	CSGALNACT1	15207	-0.04475	0.00700036	0.64465	0.502541
8	rs13281882	19471744	CSGALNACT1	rs7846346	19529918	CSGALNACT1	36155	-0.04675	0.00106066	0.6493	0.495965
8	rs4298501	19484349	CSGALNACT1	rs13255998	19487445	CSGALNACT1	9664	-0.04475	0.00700036	0.64465	0.502541
8	rs4298501	19484349	CSGALNACT1	rs7846346	19529918	CSGALNACT1	30612	-0.04675	0.00106066	0.6493	0.495965
8	rs3808585	26780243	ADRA1A	rs2322315	26805221	no infor	10254	-0.0598	0.00636396	0.54325	0.257033
8	rs2970688	37045239	no infor	rs11776875	37072804	no infor	4854	-0.0595	0.00692965	0.78285	0.307096
8	rs4739035	55675754	no infor	rs369565	55734727	no infor	7180	-0.05225	0.00629325	0.68585	0.444275
8	rs4739035	55675754	no infor	rs1873963	55918810	LOC100287651	57014	-0.05025	0.00912168	0.68585	0.444275
8	rs369565	55734727	no infor	rs1873963	55918810	LOC100287651	49834	-0.051	0.00975807	0.68105	0.451063
8	rs16923163	59283631	no infor	rs10086052	59294932	no infor	4259	-0.05415	0.0307591	0.7008	0.423133
8	rs1390027	62891127	no infor	rs16928019	62943818	LOC101929628	12587	-0.0452	0.0192333	0.7262	0.0287085
8	rs6983293	70400478	no infor	rs1383731	70447494	no infor	1697	-0.05045	0.00502046	0.5811	0.305329
8	rs6472762	74300848	no infor	rs6994256	74308998	no infor	7436	-0.0526	0.0212132	0.6043	0.559604
8	rs12545981	81046469	MRPS28	rs17459080	81157356	TPD52	58409	-0.047	0.00282843	0.83335	0.235679
8	rs12545981	81046469	MRPS28	rs7831120	81176544	TPD52	72922	-0.047	0.00282843	0.83335	0.235679
8	rs12545981	81046469	MRPS28	rs6473199	81177274	TPD52	73443	-0.047	0.00282843	0.83335	0.235679
8	rs17459080	81157356	TPD52	rs7831120	81176544	TPD52	14513	-0.047	0.00282843	0.83335	0.235679
8	rs17459080	81157356	TPD52	rs6473199	81177274	TPD52	15034	-0.047	0.00282843	0.83335	0.235679
8	rs7831120	81176544	TPD52	rs6473199	81177274	TPD52	521	-0.047	0.00282843	0.83335	0.235679
8	rs2664370	89120413	MMP16	rs7006944	89437710	no infor	121721	-0.0625	0.0349311	0.4639	0.354402
8	rs10504853	89158542	MMP16	rs7006944	89437710	no infor	121230	-0.0622	0.0349311	0.3863	0.24777
8	rs16870826	104996667	RIMS2	rs10110236	105112387	RIMS2	32878	-0.0383	0.0151321	0.74305	0.363382
8	rs16874237	107297224	no infor	rs958630	107318735	no infor	3567	-0.09435	0.00572756	0.32405	0.112076
8	rs12676787	115001804	no infor	rs7824832	115073102	no infor	16816	-0.0352	0.0257387	0.50995	0.170766
8	rs12676787	115001804	no infor	rs10098737	115074257	no infor	21409	-0.03615	0.0270822	0.48375	0.207819
8	rs2458073	115003016	no infor	rs7824832	115073102	no infor	14671	-0.0361	0.0270115	0.4864	0.204071
8	rs2458073	115003016	no infor	rs10098737	115074257	no infor	19264	-0.03705	0.028355	0.4678	0.230375
8	rs16889105	117952045	RAD21	rs16889169	117953985	no infor	1524	-0.06325	0.036416	0.4362	0.177201
8	rs191736	131896812	ADCY8	rs3829032	131902218	ADCY8	554	-0.05455	0.01393	0.40265	0.230588
8	rs11203852	17305939	MTMR7	rs11203855	17336837	no infor	293	-0.04975	0.00318198	0.88755	0.159028
8	rs11203855	17336837	no infor	rs17124738	17415668	SLC7A2	13967	-0.04925	0.00247487	0.88755	0.159028
8	rs6558440	1239242	DLGAP2	rs1033345	1248521	DLGAP2	820	-0.05695	0.0173241	0.6602	0.48055
8	rs6984875	90442285	no infor	rs715934	90475417	no infor	336	-0.1025	0.00749533	0.57495	0.193818
8	rs2515066	119500854	SAMD12	rs10101386	119512406	SAMD12	60	-0.0417	0.0166877	0.64595	0.500702
8	rs12155539	19360366	CSGALNACT1	rs4427190	19365665	CSGALNACT1	65	-0.06185	0.0563564	0.72405	0.390252
8	rs7009693	21831260	XPO7	rs6996493	21849554	XPO7	183	-0.0415	0.00113137	0.3862	0.218072
9	rs10814275	35748578	NPR2	rs10758321	35757753	NPR2	175	-0.04345	0.00120208	0.87745	0.173312
9	rs10814275	35748578	NPR2	rs6476491	35776312	NPR2	2978	-0.04345	0.00120208	0.87745	0.173312
9	rs10758321	35757753	NPR2	rs6476491	35776312	NPR2	2803	-0.04345	0.00120208	0.87745	0.173312
9	rs4493980	82742620	no infor	rs11138926	82743529	no infor	454	-0.04155	0.00784889	0.5629	0.245083
9	rs17054957	91337423	no infor	rs4877110	91434227	no infor	26627	-0.03285	0.00714178	0.4544	0.264458
9	rs4743558	97924965	no infor	rs10819947	97972509	no infor	32527	-0.0517	0.0207889	0.2939	0.117097
9	rs12683600	111133265	no infor	rs17803888	111431242	no infor	208281	-0.06485	0.0177484	0.55095	0.450073
9	rs10115619	72496357	TRPM3	rs10869150	74035809	GDA	59457	-0.0551	0.0421436	0.30875	0.0378302
9	rs9777051	135405429	ADAMTSL2	rs3025382	135492142	DBH	51049	-0.05165	0.0026163	0.6741	0.460892
9	rs12684088	102919994	LPPR1	rs1329074	103057296	LPPR1	1464	-0.0466	0.00947523	0.78345	0.306248
9	rs7032169	4956178	no infor	rs7862852	4962398	no infor	932	-0.06545	0.01492	0.6056	0.557766
9	rs10739882	105747908	no infor	rs6479220	105929087	SMC2	11539	-0.05255	0.00671751	0.67195	0.463933
9	rs10511903	32334825	no infor	rs10970935	32338522	no infor	825	-0.0488	0.00169706	0.5495	0.418466
9	rs10511903	32334825	no infor	rs7851039	32361241	no infor	2446	-0.0488	0.00169706	0.5495	0.418466
9	rs10970935	32338522	no infor	rs7851039	32361241	no infor	1621	-0.0488	0.00169706	0.5495	0.418466
9	rs9314838	77951938	PCSK5	rs4745512	77965467	PCSK5	6673	-0.04525	0.0168999	0.814	0.263044
9	rs9314838	77951938	PCSK5	rs10521468	77993332	PCSK5	19466	-0.04525	0.0168999	0.814	0.263044
9	rs9314838	77951938	PCSK5	rs2261557	78053368	PCSK5	41420	-0.04525	0.0168999	0.814	0.263044
9	rs4745512	77965467	PCSK5	rs10521468	77993332	PCSK5	12793	-0.04975	0.0105359	0.7702	0.324986
9	rs4745512	77965467	PCSK5	rs2261557	78053368	PCSK5	34747	-0.04975	0.0105359	0.7702	0.324986
9	rs10521468	77993332	PCSK5	rs2261557	78053368	PCSK5	21954	-0.04975	0.0105359	0.7702	0.324986
9	rs11140065	85197079	FRMD3	rs11140081	85231009	FRMD3	41685	-0.0329	0.019799	0.5721	0.306884
9	rs11140065	85197079	FRMD3	rs11140109	85267948	FRMD3	72824	-0.02945	0.0150614	0.6369	0.0468105
9	rs11140065	85197079	FRMD3	rs12552693	85307221	FRMD3	92602	-0.0322	0.0189505	0.5108	0.131522
9	rs4979573	117470899	no infor	rs12005413	117540681	no infor	2278	-0.03845	0.00572756	0.3483	0.0537401
9	rs4979573	117470899	no infor	rs1243	117690474	LINC00474	2634	-0.0376	0.0101823	0.35965	0.092136
9	rs10817759	99358852	TMOD1	rs10817771	99364381	TMOD1	2674	-0.055	0.00820244	0.479	0.2885
9	rs10817759	99358852	TMOD1	rs913912	99380859	TMOD1	18267	-0.0534	0.0059397	0.6375	0.512652
9	rs10817771	99364381	TMOD1	rs913912	99380859	TMOD1	15593	-0.0534	0.0059397	0.6375	0.512652
9	rs7038715	109969020	no infor	rs553333	109986976	no infor	19520	-0.0604	0.00254558	0.3418	0.104228
9	rs7038715	109969020	no infor	rs10979269	109995229	no infor	21829	-0.0614	0.0039598	0.339	0.108187
9	rs7866994	132048971	no infor	rs10988676	132086351	HMCN2	11752	-0.04955	0.00643467	0.797	0.287085
9	rs7866994	132048971	no infor	rs1105621	132090054	HMCN2	13953	-0.0483	0.00820244	0.797	0.287085
9	rs17148102	133478356	RAPGEF1	rs2282008	133482300	RAPGEF1	639	-0.0213	0.00296985	0.6107	0.550553
9	rs7037884	2203818	no infor	rs2093835	2219335	no infor	4471	-0.0595	0.0313955	0.36135	0.178544
9	rs10975138	5479303	no infor	rs10975141	5486918	no infor	2267	-0.0523	0.00890955	0.3235	0.130108
9	rs10975138	5479303	no infor	rs343485	6016180	no infor	29282	-0.04975	0.00629325	0.51125	0.370595
9	rs10975138	5479303	no infor	rs7035152	6036694	no infor	30536	-0.0523	0.00890955	0.3235	0.130108
9	rs10975138	5479303	no infor	rs340934	6071804	no infor	36164	-0.05085	0.0109602	0.34055	0.105995
9	rs10975138	5479303	no infor	rs340892	6088662	no infor	46724	-0.05205	0.0092631	0.34165	0.10444
9	rs10975141	5486918	no infor	rs4742108	5622130	KIAA1432	20313	-0.05195	0.00940452	0.33235	0.117592
9	rs10975141	5486918	no infor	rs343485	6016180	no infor	27015	-0.05355	0.0116673	0.60705	0.506076
9	rs10975141	5486918	no infor	rs7035152	6036694	no infor	28269	-0.05605	0.0142128	0.37355	0.200889
9	rs10975141	5486918	no infor	rs10975416	6041924	no infor	33185	-0.05195	0.00940452	0.33235	0.117592
9	rs10975141	5486918	no infor	rs340934	6071804	no infor	33897	-0.0546	0.0162635	0.3906	0.176777
9	rs10975141	5486918	no infor	rs340892	6088662	no infor	44457	-0.0558	0.0145664	0.3917	0.175221
9	rs10975141	5486918	no infor	rs1755531	6114250	no infor	44760	-0.05195	0.00940452	0.33235	0.117592
9	rs4742108	5622130	KIAA1432	rs343485	6016180	no infor	6702	-0.0509	0.0046669	0.51345	0.367483
9	rs4742108	5622130	KIAA1432	rs7035152	6036694	no infor	7956	-0.05195	0.00940452	0.33235	0.117592
9	rs4742108	5622130	KIAA1432	rs340934	6071804	no infor	13584	-0.05205	0.0092631	0.34165	0.10444
9	rs4742108	5622130	KIAA1432	rs340892	6088662	no infor	24144	-0.0532	0.00763675	0.34305	0.10246
9	rs343485	6016180	no infor	rs7035152	6036694	no infor	1254	-0.05355	0.0116673	0.60705	0.506076
9	rs343485	6016180	no infor	rs10975416	6041924	no infor	6170	-0.0509	0.0046669	0.51345	0.367483
9	rs343485	6016180	no infor	rs340934	6071804	no infor	6882	-0.05365	0.0115258	0.61635	0.492924
9	rs343485	6016180	no infor	rs340892	6088662	no infor	17442	-0.0548	0.00989949	0.61775	0.490944
9	rs343485	6016180	no infor	rs1755531	6114250	no infor	17745	-0.0509	0.0046669	0.51345	0.367483
9	rs7035152	6036694	no infor	rs10975416	6041924	no infor	4916	-0.05195	0.00940452	0.33235	0.117592
9	rs7035152	6036694	no infor	rs340934	6071804	no infor	5628	-0.0546	0.0162635	0.3906	0.176777
9	rs7035152	6036694	no infor	rs340892	6088662	no infor	16188	-0.0558	0.0145664	0.3917	0.175221
9	rs7035152	6036694	no infor	rs1755531	6114250	no infor	16491	-0.05195	0.00940452	0.33235	0.117592
9	rs10975416	6041924	no infor	rs340934	6071804	no infor	712	-0.05205	0.0092631	0.34165	0.10444
9	rs10975416	6041924	no infor	rs340892	6088662	no infor	11272	-0.0532	0.00763675	0.34305	0.10246
9	rs340934	6071804	no infor	rs340892	6088662	no infor	10560	-0.05585	0.0144957	0.4023	0.16023
9	rs340934	6071804	no infor	rs1755531	6114250	no infor	10863	-0.05205	0.0092631	0.34165	0.10444
9	rs340892	6088662	no infor	rs1755531	6114250	no infor	303	-0.0532	0.00763675	0.34305	0.10246
9	rs1330383	6241507	IL33	rs10758789	6421091	UHRF2	8419	-0.06255	0.00544472	0.374	0.234759
9	rs10121530	22283166	no infor	rs7872794	22336105	no infor	318	-0.0944	0.00537401	0.30545	0.102318
9	rs7027964	80202178	no infor	rs2938893	80286122	no infor	4180	-0.10075	0.00629325	0.4964	0.212132
9	rs7027964	80202178	no infor	rs1394933	80290791	no infor	6283	-0.10075	0.00629325	0.4964	0.212132
9	rs620949	2530365	no infor	rs1398433	2539364	no infor	3794	-0.04365	0.016617	0.4398	0.158816
9	rs10758911	7861717	no infor	rs7874427	7864526	no infor	1809	-0.0643	0.0370524	0.43315	0.0412243
9	rs10758911	7861717	no infor	rs10448244	7883739	no infor	2788	-0.0643	0.0370524	0.43315	0.0412243
9	rs17177122	25542267	no infor	rs10757552	25544840	no infor	6032	-0.05605	0.00445477	0.3937	0.254276
10	rs6593439	42436213	ZNF33B	rs1008751	42614580	BMS1	28889	-0.0483	0.00608112	0.64905	0.496318
10	rs7909314	43667069	no infor	rs1008804	43678556	LINC00840	6802	-0.0651	0.0442649	0.37285	0.143755
10	rs7907823	62569407	no infor	rs1915447	62788872	no infor	38891	-0.0333	0.00749533	1	0
10	rs16922533	67569272	CTNNA3	rs10996948	67600301	CTNNA3	98	-0.0362	0.00183848	0.78075	0.310066
10	rs17099627	83968675	NRG3	rs12241441	83998641	NRG3	20945	-0.04435	0.00445477	0.96325	0.0519723
10	rs7094601	91008500	no infor	rs992759	91223484	SLC16A12	54942	-0.03965	0.010253	0.75375	0.307379
10	rs11186660	93437843	no infor	rs10786018	93549731	TNKS2-AS1	62855	-0.03405	0.0164756	1	0
10	rs7085877	95727649	no infor	rs10882381	95767478	PLCE1	33985	-0.0295	0.00424264	0.6853	0.445053
10	rs10882379	95741489	no infor	rs10882381	95767478	PLCE1	27682	-0.0295	0.00424264	0.6853	0.445053
10	rs3802553	108379101	SORCS1	rs1889959	108654303	SORCS1	65842	-0.03305	0.00629325	1	0
10	rs10884350	108490065	SORCS1	rs1889959	108654303	SORCS1	34945	-0.03305	0.00629325	1	0
10	rs12256169	108527760	SORCS1	rs1889959	108654303	SORCS1	11802	-0.0394	0.0108894	0.81155	0.266509
10	rs7095894	108650473	SORCS1	rs1889959	108654303	SORCS1	3065	-0.0394	0.0108894	0.81155	0.266509
10	rs7080854	116357143	ABLIM1	rs808253	116461054	ABLIM1	16839	-0.0429	0.00961665	1	0
10	rs4752208	120575905	no infor	rs7906373	120864057	FAM45A	107906	-0.0738	0.00381838	0.33815	0.117026
10	rs4752208	120575905	no infor	rs34179455	120887469	FAM45A	108114	-0.0744	0.0046669	0.35265	0.137532
10	rs4752208	120575905	no infor	rs3740562	120926691	PRDX3	110637	-0.0741	0.00579828	0.35455	0.146583
10	rs4752208	120575905	no infor	rs11592942	120946772	no infor	121371	-0.07495	0.00544472	0.3548	0.140573
10	rs4752208	120575905	no infor	rs11198819	120950692	no infor	121881	-0.07495	0.00544472	0.3548	0.140573
10	rs4752208	120575905	no infor	rs4752263	120959207	GRK5-IT1	122070	-0.07495	0.00544472	0.3548	0.140573
10	rs4752208	120575905	no infor	rs17098556	120968173	GRK5	122909	-0.07495	0.00544472	0.3548	0.140573
10	rs4752208	120575905	no infor	rs17606354	120976683	GRK5	122922	-0.07495	0.00544472	0.3548	0.140573
10	rs494469	120774967	LOC102724671	rs34179455	120887469	FAM45A	31800	-0.08115	0.00997021	0.4164	0.261488
10	rs1907244	122891054	no infor	rs17101518	122904959	no infor	559	-0.05105	0.0164756	0.811	0.267286
10	rs1907244	122891054	no infor	rs7903585	122906618	no infor	2389	-0.05115	0.0163342	0.811	0.267286
10	rs1907244	122891054	no infor	rs6585696	122911553	no infor	4598	-0.04725	0.0111016	0.7758	0.317067
10	rs17101518	122904959	no infor	rs7903585	122906618	no infor	1830	-0.05115	0.0163342	0.811	0.267286
10	rs17101518	122904959	no infor	rs6585696	122911553	no infor	4039	-0.04725	0.0111016	0.7758	0.317067
10	rs7903585	122906618	no infor	rs6585696	122911553	no infor	2209	-0.04735	0.0109602	0.7758	0.317067
10	rs12358377	128155451	C10orf90	rs4246194	128182039	C10orf90	25386	-0.0412	0.00353553	0.5727	0.491581
10	rs12358377	128155451	C10orf90	rs11245011	128190687	C10orf90	29550	-0.04125	0.00360624	0.58115	0.479631
10	rs4246194	128182039	C10orf90	rs11245011	128190687	C10orf90	4164	-0.046	0.00212132	0.4993	0.39004
10	rs4246194	128182039	C10orf90	rs11245023	128216007	no infor	16789	-0.0406	0.00438406	0.61255	0.547937
10	rs11245011	128190687	C10orf90	rs11245023	128216007	no infor	12625	-0.04065	0.00445477	0.621	0.535987
10	rs12411779	66708704	no infor	rs2394218	68056854	CTNNA3	129471	-0.0679	0.0451134	0.74765	0.356877
10	rs10761976	66844459	no infor	rs2394218	68056854	CTNNA3	117881	-0.069	0.046669	0.75995	0.339482
10	rs1892114	66927329	no infor	rs4434898	67743387	CTNNA3	81188	-0.0359	0.00678823	0.6051	0.558473
10	rs7074936	24644093	KIAA1217	rs4586050	24821596	KIAA1217	7285	-0.0637	0.0120208	0.6537	0.489742
10	rs7074936	24644093	KIAA1217	rs11014180	24952053	ARHGAP21	17051	-0.0648	0.00763675	0.65265	0.477085
10	rs7074936	24644093	KIAA1217	rs7918319	25005216	ARHGAP21	40188	-0.0655	0.00947523	0.52695	0.310491
10	rs7074936	24644093	KIAA1217	rs4747503	25163188	no infor	43276	-0.0655	0.00947523	0.52695	0.310491
10	rs7074936	24644093	KIAA1217	rs12256642	25354643	ENKUR	63089	-0.05475	0.00968736	0.64715	0.499005
10	rs7074936	24644093	KIAA1217	rs11014412	25465267	LINC01516	68198	-0.0544	0.0118794	0.6477	0.498227
10	rs4586050	24821596	KIAA1217	rs11014180	24952053	ARHGAP21	9766	-0.063	0.0101823	0.65765	0.484156
10	rs4586050	24821596	KIAA1217	rs7918319	25005216	ARHGAP21	32903	-0.0637	0.0120208	0.6537	0.489742
10	rs4586050	24821596	KIAA1217	rs4747503	25163188	no infor	35991	-0.0637	0.0120208	0.6537	0.489742
10	rs11014180	24952053	ARHGAP21	rs7918319	25005216	ARHGAP21	23137	-0.0648	0.00763675	0.65265	0.477085
10	rs11014180	24952053	ARHGAP21	rs4747503	25163188	no infor	26225	-0.0648	0.00763675	0.65265	0.477085
10	rs11014180	24952053	ARHGAP21	rs12256642	25354643	ENKUR	46038	-0.054	0.00806102	0.65455	0.48854
10	rs7918319	25005216	ARHGAP21	rs4747503	25163188	no infor	3088	-0.0655	0.00947523	0.52695	0.310491
10	rs7918319	25005216	ARHGAP21	rs12256642	25354643	ENKUR	22901	-0.05475	0.00968736	0.64715	0.499005
10	rs7918319	25005216	ARHGAP21	rs11014412	25465267	LINC01516	28010	-0.0544	0.0118794	0.6477	0.498227
10	rs4747503	25163188	no infor	rs12256642	25354643	ENKUR	19813	-0.05475	0.00968736	0.64715	0.499005
10	rs4747503	25163188	no infor	rs11014412	25465267	LINC01516	24922	-0.0544	0.0118794	0.6477	0.498227
10	rs1888972	55866948	PCDH15	rs1930143	55932179	PCDH15	1982	-0.0499	0.0156978	0.69975	0.424618
10	rs11251328	2570216	no infor	rs2388268	2585331	no infor	14318	-0.04805	0.0119501	0.3854	0.0444063
10	rs11252317	4105320	LOC101927964	rs2069178	4118024	LOC101927964	4300	-0.0658	0.00438406	0.5619	0.0849942
10	rs7091294	15839648	LOC101928678	rs12218978	15935962	FAM188A	9121	-0.05085	0.00205061	0.58105	0.407506
10	rs7073111	19370045	no infor	rs10763854	19389383	MALRD1	6986	-0.05265	0.0146371	0.38855	0.214748
10	rs7073111	19370045	no infor	rs2358277	19397743	MALRD1	10552	-0.05265	0.0146371	0.38855	0.214748
10	rs7073111	19370045	no infor	rs10450317	19453374	MALRD1	22515	-0.05265	0.0146371	0.38855	0.214748
10	rs10763854	19389383	MALRD1	rs2358277	19397743	MALRD1	3566	-0.0494	0.0100409	0.4472	0.131805
10	rs10763854	19389383	MALRD1	rs10450317	19453374	MALRD1	15529	-0.0494	0.0100409	0.4472	0.131805
10	rs2358277	19397743	MALRD1	rs10450317	19453374	MALRD1	11963	-0.0494	0.0100409	0.4472	0.131805
10	rs12783959	26842367	APBB1IP	rs12265119	26848807	APBB1IP	3232	-0.06105	0.0123744	0.66965	0.282206
10	rs7903206	28389479	MPP7	rs2997211	28418764	MPP7	12395	-0.05455	0.00784889	0.6084	0.553806
10	rs2997211	28418764	MPP7	rs11006874	28437818	MPP7	17220	-0.0544	0.00806102	0.6084	0.553806
10	rs2997211	28418764	MPP7	rs10826406	28473714	MPP7	29043	-0.0544	0.00806102	0.6084	0.553806
10	rs2997211	28418764	MPP7	rs2985522	28491295	MPP7	56064	-0.0544	0.00806102	0.6084	0.553806
10	rs2997211	28418764	MPP7	rs2763321	28498908	MPP7	58387	-0.05465	0.00799031	0.61125	0.549776
10	rs11006874	28437818	MPP7	rs10826406	28473714	MPP7	11823	-0.05505	0.00714178	0.5311	0.444487
10	rs11006874	28437818	MPP7	rs2985522	28491295	MPP7	38844	-0.05505	0.00714178	0.5311	0.444487
10	rs11006874	28437818	MPP7	rs2763321	28498908	MPP7	41167	-0.0553	0.00707107	0.61125	0.549776
10	rs10826406	28473714	MPP7	rs2985522	28491295	MPP7	27021	-0.05505	0.00714178	0.5311	0.444487
10	rs10826406	28473714	MPP7	rs2763321	28498908	MPP7	29344	-0.0553	0.00707107	0.61125	0.549776
10	rs2985522	28491295	MPP7	rs2763321	28498908	MPP7	2323	-0.0553	0.00707107	0.61125	0.549776
10	rs11591294	30727493	no infor	rs694346	30751935	no infor	4026	-0.0353	0.00834386	0.3218	0.0592555
10	rs2496731	34995393	PARD3	rs12264807	35040852	PARD3	27028	-0.0618	0.00141421	0.4572	0.319329
10	rs2496731	34995393	PARD3	rs10740893	35046644	PARD3	27846	-0.0618	0.00141421	0.4572	0.319329
10	rs2496731	34995393	PARD3	rs11009900	35060644	PARD3	41242	-0.06105	0.00247487	0.522	0.41097
10	rs12264807	35040852	PARD3	rs10740893	35046644	PARD3	818	-0.0618	0.00141421	0.4572	0.319329
10	rs12264807	35040852	PARD3	rs11009900	35060644	PARD3	14214	-0.06105	0.00247487	0.522	0.41097
10	rs10740893	35046644	PARD3	rs11009900	35060644	PARD3	13396	-0.06105	0.00247487	0.522	0.41097
10	rs2474755	35914901	no infor	rs12267250	35917492	no infor	193	-0.05515	0.0108187	0.50325	0.384454
10	rs2474755	35914901	no infor	rs660301	35929533	no infor	3573	-0.05515	0.0108187	0.50325	0.384454
10	rs2474755	35914901	no infor	rs663700	35956378	no infor	3724	-0.05515	0.0108187	0.50325	0.384454
10	rs2474755	35914901	no infor	rs12248871	36019276	no infor	13711	-0.05455	0.0116673	0.6157	0.543482
10	rs2474755	35914901	no infor	rs2804825	36066144	no infor	26401	-0.05455	0.0116673	0.6157	0.543482
10	rs2474755	35914901	no infor	rs2784751	36074244	no infor	32843	-0.05455	0.0116673	0.6157	0.543482
10	rs2474755	35914901	no infor	rs587003	36086488	no infor	33815	-0.05395	0.0108187	0.6151	0.544331
10	rs2474755	35914901	no infor	rs625092	36089662	no infor	34362	-0.05345	0.0101116	0.61415	0.545674
10	rs2474755	35914901	no infor	rs661100	36099246	no infor	34596	-0.05235	0.00855599	0.6126	0.547866
10	rs12267250	35917492	no infor	rs660301	35929533	no infor	3380	-0.05515	0.0108187	0.50325	0.384454
10	rs12267250	35917492	no infor	rs663700	35956378	no infor	3531	-0.05515	0.0108187	0.50325	0.384454
10	rs12267250	35917492	no infor	rs12248871	36019276	no infor	13518	-0.05455	0.0116673	0.6157	0.543482
10	rs12267250	35917492	no infor	rs2804825	36066144	no infor	26208	-0.05455	0.0116673	0.6157	0.543482
10	rs12267250	35917492	no infor	rs2784751	36074244	no infor	32650	-0.05455	0.0116673	0.6157	0.543482
10	rs12267250	35917492	no infor	rs587003	36086488	no infor	33622	-0.05395	0.0108187	0.6151	0.544331
10	rs12267250	35917492	no infor	rs625092	36089662	no infor	34169	-0.05345	0.0101116	0.61415	0.545674
10	rs12267250	35917492	no infor	rs661100	36099246	no infor	34403	-0.05235	0.00855599	0.6126	0.547866
10	rs660301	35929533	no infor	rs663700	35956378	no infor	151	-0.05515	0.0108187	0.50325	0.384454
10	rs660301	35929533	no infor	rs12248871	36019276	no infor	10138	-0.05455	0.0116673	0.6157	0.543482
10	rs660301	35929533	no infor	rs2804825	36066144	no infor	22828	-0.05455	0.0116673	0.6157	0.543482
10	rs660301	35929533	no infor	rs2784751	36074244	no infor	29270	-0.05455	0.0116673	0.6157	0.543482
10	rs660301	35929533	no infor	rs587003	36086488	no infor	30242	-0.05395	0.0108187	0.6151	0.544331
10	rs660301	35929533	no infor	rs625092	36089662	no infor	30789	-0.05345	0.0101116	0.61415	0.545674
10	rs660301	35929533	no infor	rs661100	36099246	no infor	31023	-0.05235	0.00855599	0.6126	0.547866
10	rs663700	35956378	no infor	rs12248871	36019276	no infor	9987	-0.05455	0.0116673	0.6157	0.543482
10	rs663700	35956378	no infor	rs2804825	36066144	no infor	22677	-0.05455	0.0116673	0.6157	0.543482
10	rs663700	35956378	no infor	rs2784751	36074244	no infor	29119	-0.05455	0.0116673	0.6157	0.543482
10	rs663700	35956378	no infor	rs587003	36086488	no infor	30091	-0.05395	0.0108187	0.6151	0.544331
10	rs663700	35956378	no infor	rs625092	36089662	no infor	30638	-0.05345	0.0101116	0.61415	0.545674
10	rs663700	35956378	no infor	rs661100	36099246	no infor	30872	-0.05235	0.00855599	0.6126	0.547866
10	rs12248871	36019276	no infor	rs2804825	36066144	no infor	12690	-0.0564	0.00905097	0.5384	0.434164
10	rs12248871	36019276	no infor	rs2784751	36074244	no infor	19132	-0.0564	0.00905097	0.5384	0.434164
10	rs12248871	36019276	no infor	rs587003	36086488	no infor	20104	-0.0558	0.00820244	0.5378	0.435012
10	rs12248871	36019276	no infor	rs625092	36089662	no infor	20651	-0.0553	0.00749533	0.53685	0.436356
10	rs12248871	36019276	no infor	rs661100	36099246	no infor	20885	-0.0542	0.0059397	0.5353	0.438548
10	rs2804825	36066144	no infor	rs2784751	36074244	no infor	6442	-0.0564	0.00905097	0.5384	0.434164
10	rs2804825	36066144	no infor	rs587003	36086488	no infor	7414	-0.0558	0.00820244	0.5378	0.435012
10	rs2804825	36066144	no infor	rs625092	36089662	no infor	7961	-0.0553	0.00749533	0.53685	0.436356
10	rs2804825	36066144	no infor	rs661100	36099246	no infor	8195	-0.0542	0.0059397	0.5353	0.438548
10	rs2784751	36074244	no infor	rs587003	36086488	no infor	972	-0.0558	0.00820244	0.5378	0.435012
10	rs2784751	36074244	no infor	rs625092	36089662	no infor	1519	-0.0553	0.00749533	0.53685	0.436356
10	rs2784751	36074244	no infor	rs661100	36099246	no infor	1753	-0.0542	0.0059397	0.5353	0.438548
10	rs587003	36086488	no infor	rs625092	36089662	no infor	547	-0.0547	0.0066468	0.53605	0.437487
10	rs587003	36086488	no infor	rs661100	36099246	no infor	781	-0.05365	0.00516188	0.5344	0.43982
10	rs625092	36089662	no infor	rs661100	36099246	no infor	234	-0.05465	0.00657609	0.5331	0.441659
10	rs315588	36527055	no infor	rs315604	36535755	no infor	2704	-0.0615	0.0125865	0.6624	0.477438
10	rs1255372	42311786	no infor	rs1255395	42355931	no infor	8127	-0.0448	0.0210718	0.616	0.543058
10	rs1255372	42311786	no infor	rs7912057	42395657	no infor	40921	-0.053	0.00947523	0.616	0.543058
10	rs2393938	43383818	ZNF239	rs10793446	43407677	no infor	1349	-0.02825	0.0190212	1	0
10	rs1911427	55404271	PCDH15	rs2939929	55406337	PCDH15	3430	-0.04885	0.0146371	0.51915	0.214183
10	rs1911427	55404271	PCDH15	rs2660180	55418030	PCDH15	8874	-0.04895	0.0132229	0.3162	0.14227
10	rs2939929	55406337	PCDH15	rs2660180	55418030	PCDH15	5444	-0.0484	0.0140007	0.4431	0.321734
10	rs2616116	71133188	no infor	rs3956983	71155634	no infor	16947	-0.05185	0.00968736	0.43735	0.32435
10	rs7474809	98940467	ARHGAP19-SLIT1	rs953097	98971904	ARHGAP19-SLIT1	6814	-0.032	0.00155563	0.59415	0.0214253
10	rs3758395	101591994	ABCC2	rs7095052	101621343	no infor	9491	-0.07055	0.00487904	0.35475	0.0569221
10	rs3758395	101591994	ABCC2	rs2251478	101643175	DNMBP	44380	-0.063	0.0103238	0.29235	0.0912875
10	rs3758395	101591994	ABCC2	rs3758394	101644686	DNMBP	52297	-0.06485	0.0129401	0.3114	0.118228
10	rs1076814	105507573	SH3PXD2A	rs1107300	105527339	SH3PXD2A	3687	-0.0634	0.0156978	0.54175	0.463084
10	rs11195627	113314121	no infor	rs1914080	113317781	no infor	1258	-0.06745	0.00898026	0.4587	0.355533
10	rs1470996	126321545	FAM53B	rs7075794	126328083	FAM53B	234	-0.0943	0.00721249	0.2905	0.0786303
10	rs6602765	14857276	FAM107B	rs2768715	14858692	FAM107B	1614	-0.1009	0.00806102	0.44155	0.208243
10	rs6602765	14857276	FAM107B	rs12259906	14960108	SUV39H2	14882	-0.1008	0.00707107	0.65245	0.49151
10	rs2768715	14858692	FAM107B	rs927935	14862497	no infor	2227	-0.1022	0.00735391	0.46775	0.223234
10	rs927935	14862497	no infor	rs12259906	14960108	SUV39H2	11041	-0.10205	0.00643467	0.66045	0.480196
10	rs7069105	14884581	no infor	rs2400102	14885693	no infor	6823	-0.1003	0.0152735	0.52885	0.40793
10	rs2400102	14885693	no infor	rs10906774	14954593	no infor	51	-0.1003	0.0152735	0.52885	0.40793
10	rs186126	70980682	no infor	rs10998871	71016214	no infor	2168	-0.0455	0.00452548	0.4347	0.149482
10	rs10490919	117502578	ATRNL1	rs4531378	117558945	ATRNL1	5247	-0.04635	0.00572756	0.49035	0.0707814
10	rs722525	120089604	FAM204A	rs10886226	120123912	no infor	1219	-0.05385	0.00403051	0.6638	0.475459
10	rs722525	120089604	FAM204A	rs7901450	120200634	no infor	10006	-0.0553	0.000989949	0.6018	0.353271
10	rs722525	120089604	FAM204A	rs11198434	120206645	no infor	10479	-0.05355	0.00318198	0.6699	0.466832
10	rs10886226	120123912	no infor	rs17097528	120134294	no infor	173	-0.0563	0.00763675	0.68555	0.444699
10	rs10886226	120123912	no infor	rs7901450	120200634	no infor	8787	-0.056	0.00707107	0.69975	0.424618
10	rs10886226	120123912	no infor	rs11198434	120206645	no infor	9260	-0.0567	0.00579828	0.69275	0.434517
10	rs7901450	120200634	no infor	rs11198434	120206645	no infor	473	-0.0557	0.00622254	0.70835	0.412455
10	rs12761012	3848051	no infor	rs10904101	3855519	no infor	7961	-0.06345	0.0190212	0.52785	0.449084
10	rs12761012	3848051	no infor	rs4880635	3858056	no infor	9158	-0.0621	0.017112	0.52805	0.448801
10	rs12761012	3848051	no infor	rs12411753	3877162	no infor	21012	-0.06345	0.0190212	0.52785	0.449084
10	rs10904101	3855519	no infor	rs4880635	3858056	no infor	1197	-0.0621	0.017112	0.52805	0.448801
10	rs10904101	3855519	no infor	rs12411753	3877162	no infor	13051	-0.06345	0.0190212	0.52785	0.449084
10	rs4880635	3858056	no infor	rs12411753	3877162	no infor	11854	-0.0621	0.017112	0.52805	0.448801
10	rs9733630	6320499	no infor	rs1341926	6334450	no infor	11898	-0.08155	0.00162635	0.28955	0.0859135
10	rs1341926	6334450	no infor	rs1544198	6354227	no infor	20153	-0.0826	0.00183848	0.2982	0.0803273
10	rs10796098	13676471	PRPF18	rs7910585	13692836	PRPF18	3100	-0.06345	0.0497096	0.6842	0.313248
10	rs10796098	13676471	PRPF18	rs7089243	13707784	PRPF18	7763	-0.06345	0.0497096	0.6842	0.313248
10	rs10796098	13676471	PRPF18	rs1541019	13719714	no infor	11565	-0.0629	0.0489318	0.67035	0.332835
10	rs10796098	13676471	PRPF18	rs1541018	13720085	no infor	12239	-0.06345	0.0497096	0.6842	0.313248
10	rs10796098	13676471	PRPF18	rs11258493	13724810	no infor	17212	-0.06345	0.0497096	0.6842	0.313248
10	rs12267038	14034624	FRMD4A	rs4748076	14078577	FRMD4A	9524	-0.06495	0.04179	0.3929	0.219345
10	rs2277204	15640277	ITGA8	rs10904607	15734264	ITGA8	7764	-0.03015	0.0184555	0.43505	0.00304056
10	rs3904890	19808713	MALRD1	rs10764037	19809516	MALRD1	1300	-0.0571	0.0100409	0.7969	0.0685894
10	rs10828102	21009246	no infor	rs7075837	21066895	no infor	25548	-0.0913	0.00763675	0.32345	0.0666802
10	rs10764274	21051062	no infor	rs7075837	21066895	no infor	5470	-0.0913	0.00763675	0.32345	0.0666802
10	rs7075837	21066895	no infor	rs4748711	21074960	no infor	2937	-0.09005	0.0122329	0.2922	0.111157
10	rs4748711	21074960	no infor	rs10491053	21098139	no infor	5494	-0.0901	0.0123037	0.28435	0.100056
10	rs7077294	24710860	KIAA1217	rs6482387	24712835	KIAA1217	335	-0.048	0.00296985	0.66915	0.467893
11	rs2145295	33023724	TCP11L1	rs4573656	33024852	TCP11L1	176	-0.0609	0.00254558	0.421	0.284257
11	rs2732557	34943087	PDHX	rs2732564	34971854	PDHX	6695	-0.0625	0.0370524	0.53235	0.201879
11	rs2732564	34971854	PDHX	rs1326947	34981541	no infor	6192	-0.0626	0.036911	0.56665	0.153371
11	rs2732564	34971854	PDHX	rs2785162	35004935	no infor	15503	-0.06185	0.0379716	0.5029	0.243528
11	rs11036434	41492545	no infor	rs11036436	41498540	no infor	25	-0.0637	0.00226274	0.85565	0.204142
11	rs835750	44842775	TSPAN18	rs835745	44844333	TSPAN18	5115	-0.047	0.010748	0.9258	0.104935
11	rs835750	44842775	TSPAN18	rs1670314	44870258	TP53I11	18763	-0.047	0.010748	0.9258	0.104935
11	rs835745	44844333	TSPAN18	rs1670314	44870258	TP53I11	13648	-0.047	0.010748	0.9258	0.104935
11	rs835768	44866069	TP53I11	rs11038217	44902262	TP53I11	21642	-0.0457	0.00268701	0.6268	0.527785
11	rs11038217	44902262	TP53I11	rs4755920	44925332	TP53I11	10638	-0.04785	0.000353553	0.6268	0.527785
11	rs11039097	47088457	C11orf49	rs10838660	47108849	C11orf49	5122	-0.05645	0.0249609	0.6236	0.53231
11	rs7124384	50206449	LOC441601	rs11245624	50214340	LOC441601	613	-0.07575	0.0297692	0.5507	0.220193
11	rs7124384	50206449	LOC441601	rs12226820	50215029	LOC441601	2692	-0.07575	0.0297692	0.5507	0.220193
11	rs7124384	50206449	LOC441601	rs4111476	50255674	no infor	2921	-0.07575	0.0297692	0.5507	0.220193
11	rs4881707	50260700	no infor	rs691093	50337714	no infor	4083	-0.04085	0.00205061	0.7702	0.324986
11	rs4881707	50260700	no infor	rs490842	50374125	no infor	4114	-0.04085	0.00205061	0.7702	0.324986
11	rs4881707	50260700	no infor	rs4439546	50473936	no infor	11360	-0.04085	0.00205061	0.7702	0.324986
11	rs4881707	50260700	no infor	rs8186177	50480466	no infor	14260	-0.04085	0.00205061	0.7702	0.324986
11	rs4881707	50260700	no infor	rs1580785	51150171	no infor	26244	-0.0405	0.00254558	0.7702	0.324986
11	rs4881707	50260700	no infor	rs554110	51228612	no infor	26483	-0.04085	0.00205061	0.7702	0.324986
11	rs691093	50337714	no infor	rs490842	50374125	no infor	31	-0.04085	0.00205061	0.7702	0.324986
11	rs691093	50337714	no infor	rs4439546	50473936	no infor	7277	-0.04085	0.00205061	0.7702	0.324986
11	rs691093	50337714	no infor	rs8186177	50480466	no infor	10177	-0.04085	0.00205061	0.7702	0.324986
11	rs691093	50337714	no infor	rs1580785	51150171	no infor	22161	-0.0405	0.00254558	0.7702	0.324986
11	rs691093	50337714	no infor	rs554110	51228612	no infor	22400	-0.04085	0.00205061	0.7702	0.324986
11	rs490842	50374125	no infor	rs4439546	50473936	no infor	7246	-0.04085	0.00205061	0.7702	0.324986
11	rs490842	50374125	no infor	rs8186177	50480466	no infor	10146	-0.04085	0.00205061	0.7702	0.324986
11	rs490842	50374125	no infor	rs1580785	51150171	no infor	22130	-0.0405	0.00254558	0.7702	0.324986
11	rs490842	50374125	no infor	rs554110	51228612	no infor	22369	-0.04085	0.00205061	0.7702	0.324986
11	rs4439546	50473936	no infor	rs8186177	50480466	no infor	2900	-0.04085	0.00205061	0.7702	0.324986
11	rs4439546	50473936	no infor	rs1580785	51150171	no infor	14884	-0.0405	0.00254558	0.7702	0.324986
11	rs4439546	50473936	no infor	rs554110	51228612	no infor	15123	-0.04085	0.00205061	0.7702	0.324986
11	rs8186177	50480466	no infor	rs1580785	51150171	no infor	11984	-0.0405	0.00254558	0.7702	0.324986
11	rs8186177	50480466	no infor	rs554110	51228612	no infor	12223	-0.04085	0.00205061	0.7702	0.324986
11	rs1580785	51150171	no infor	rs554110	51228612	no infor	239	-0.0405	0.00254558	0.7702	0.324986
11	rs7112290	51334648	no infor	rs11246591	51348647	no infor	6943	-0.0277	0.00127279	0.62685	0.527714
11	rs7102501	54847844	no infor	rs4471441	54909748	no infor	4014	-0.0545	0.013435	0.4519	0.303773
11	rs2276151	58164465	no infor	rs7940789	58181800	no infor	5293	-0.09535	0.00898026	0.33985	0.153089
11	rs2276151	58164465	no infor	rs490871	58200428	no infor	21546	-0.0945	0.0101823	0.3376	0.156271
11	rs11229560	58167764	no infor	rs7940789	58181800	no infor	5178	-0.09455	0.00784889	0.335	0.14623
11	rs11229560	58167764	no infor	rs490871	58200428	no infor	21431	-0.0937	0.00905097	0.33275	0.149412
11	rs7939049	58425997	no infor	rs12270298	58454381	GLYATL1	30049	-0.0595	0.00890955	0.62595	0.528987
11	rs7939049	58425997	no infor	rs522376	58462640	GLYATL1	49787	-0.05635	0.00445477	0.60945	0.552321
11	rs7939049	58425997	no infor	rs517039	58480725	GLYATL1	50199	-0.0594	0.00876812	0.62375	0.532098
11	rs7939049	58425997	no infor	rs11229718	58514174	GLYATL1	66670	-0.0594	0.00876812	0.62375	0.532098
11	rs7939049	58425997	no infor	rs11229721	58519323	GLYATL1	69359	-0.0594	0.00876812	0.62375	0.532098
11	rs12270298	58454381	GLYATL1	rs522376	58462640	GLYATL1	19738	-0.05925	0.00360624	0.5142	0.412668
11	rs12270298	58454381	GLYATL1	rs517039	58480725	GLYATL1	20150	-0.0623	0.0079196	0.529	0.391737
11	rs12270298	58454381	GLYATL1	rs11229718	58514174	GLYATL1	36621	-0.0623	0.0079196	0.529	0.391737
11	rs12270298	58454381	GLYATL1	rs11229721	58519323	GLYATL1	39310	-0.0623	0.0079196	0.529	0.391737
11	rs522376	58462640	GLYATL1	rs517039	58480725	GLYATL1	412	-0.05915	0.00346482	0.51255	0.415001
11	rs522376	58462640	GLYATL1	rs11229718	58514174	GLYATL1	16883	-0.05915	0.00346482	0.51255	0.415001
11	rs522376	58462640	GLYATL1	rs11229721	58519323	GLYATL1	19572	-0.05915	0.00346482	0.51255	0.415001
11	rs517039	58480725	GLYATL1	rs11229718	58514174	GLYATL1	16471	-0.0622	0.00777817	0.527	0.394566
11	rs517039	58480725	GLYATL1	rs11229721	58519323	GLYATL1	19160	-0.0622	0.00777817	0.527	0.394566
11	rs11229718	58514174	LOC283194	rs11229721	58519323	GLYATL1	2689	-0.0622	0.00777817	0.527	0.394566
11	rs1558257	66936601	no infor	rs11601325	66983582	CABP4	22568	-0.0879	0.00169706	0.31165	0.0993485
11	rs7116191	69837429	PPFIA1	rs670310	69889222	PPFIA1	10334	-0.05995	0.0338704	0.29915	0.0539522
11	rs7116191	69837429	PPFIA1	rs1198234	69940999	CTTN	13524	-0.06095	0.0352846	0.3068	0.0431335
11	rs11232314	80135129	LOC101928964	rs10501481	80214984	LOC101928964	12399	-0.04845	0.031042	0.5007	0.24876
11	rs11232314	80135129	LOC101928964	rs1533226	80220160	LOC101928964	13795	-0.04845	0.031042	0.5007	0.24876
11	rs7930227	98497022	CNTN5	rs12574606	98541369	CNTN5	19635	-0.05675	0.0318905	0.66215	0.452336
11	rs10791599	102265225	no infor	rs11225473	102285445	no infor	4061	-0.05155	0.0130815	0.4966	0.263609
11	rs4938212	115007444	no infor	rs1698208	115032493	no infor	91597	-0.0413	0.0270115	0.4474	0.0971565
11	rs1698208	115032493	no infor	rs1783238	115547258	no infor	277880	-0.04175	0.0217082	0.3366	0.151038
11	rs654479	116730344	CEP164	rs2253440	116814005	DSCAML1	27061	-0.0571	0.0135765	0.6249	0.530472
11	rs12286112	117260790	no infor	rs558247	117272708	no infor	3947	-0.06585	0.0482954	0.6797	0.452973
11	rs2257198	119907230	GRIK4	rs7121316	119936954	GRIK4	6118	-0.09225	0.00374767	0.281	0.0837214
11	rs4936890	123419952	no infor	rs12224791	123424338	no infor	2210	-0.05285	0.00544472	0.903	0.137179
11	rs500608	73641389	P4HA3	rs3819114	73649051	P4HA3	16	-0.0625	0.0353553	0.42735	0.189717
11	rs500608	73641389	P4HA3	rs11602732	73858137	KCNE3	1643	-0.0625	0.0353553	0.42735	0.189717
11	rs4944067	74456323	no infor	rs1676884	74673280	ARRB1	4704	-0.0625	0.0353553	0.42735	0.189717
11	rs17142409	80882859	no infor	rs1540174	81032012	no infor	17778	-0.0538	0.00579828	0.68105	0.451063
11	rs12285276	45770157	no infor	rs1996573	45931219	PHF21A	7452	-0.06235	0.0013435	0.5375	0.436002
11	rs10765518	91440357	no infor	rs1032555	91483090	no infor	2042	-0.05085	0.0188798	0.6211	0.535846
11	rs10765518	91440357	no infor	rs3847549	92233483	FAT3	63712	-0.04955	0.0170413	0.6265	0.528209
11	rs10765518	91440357	no infor	rs11020243	92660131	no infor	128541	-0.04695	0.0133643	0.6128	0.547583
11	rs10765518	91440357	no infor	rs3019221	92719348	CCDC67	132775	-0.04955	0.0170413	0.6265	0.528209
11	rs10765518	91440357	no infor	rs6483248	92876330	SMCO4	162460	-0.04955	0.0170413	0.6265	0.528209
11	rs10765518	91440357	no infor	rs4146891	93031637	no infor	164434	-0.04955	0.0170413	0.6265	0.528209
11	rs10765518	91440357	no infor	rs11020506	93117990	C11orf54	165257	-0.04955	0.0170413	0.6265	0.528209
11	rs10765518	91440357	no infor	rs10831109	93226399	no infor	165415	-0.04955	0.0170413	0.6265	0.528209
11	rs10765518	91440357	no infor	rs11020565	93238941	no infor	170633	-0.04955	0.0170413	0.6265	0.528209
11	rs7111432	419659	ANO9	rs11821341	450303	PTDSS2	4225	-0.0258	0.000989949	0.68335	0.447811
11	rs6578793	6881438	no infor	rs2638087	6947092	ZNF215	14906	-0.06245	0.00148492	0.5788	0.253993
11	rs6578793	6881438	no infor	rs10839719	7072274	no infor	39406	-0.05815	0.0130815	0.6119	0.548856
11	rs6578793	6881438	no infor	rs7119917	7101428	no infor	49314	-0.05815	0.0130815	0.6119	0.548856
11	rs6578793	6881438	no infor	rs10839736	7141565	no infor	53503	-0.05715	0.0116673	0.61245	0.548078
11	rs6578793	6881438	no infor	rs10500683	7145579	no infor	58421	-0.058	0.00381838	0.4053	0.101682
11	rs6578793	6881438	no infor	rs1487841	7201175	no infor	75278	-0.05725	0.0118087	0.6897	0.43883
11	rs6578793	6881438	no infor	rs11041273	7218824	no infor	83793	-0.0564	0.0130108	0.6897	0.43883
11	rs10839664	6920306	ZNF215	rs2638087	6947092	ZNF215	2890	-0.0634	0.00282843	0.56085	0.279378
11	rs10839664	6920306	ZNF215	rs10839719	7072274	no infor	27390	-0.05905	0.0143543	0.6086	0.553523
11	rs10839664	6920306	ZNF215	rs7119917	7101428	no infor	37298	-0.05905	0.0143543	0.6086	0.553523
11	rs10839664	6920306	ZNF215	rs10839736	7141565	no infor	41487	-0.05805	0.0129401	0.609	0.552958
11	rs10839664	6920306	ZNF215	rs10500683	7145579	no infor	46405	-0.05895	0.00516188	0.392	0.120491
11	rs10839664	6920306	ZNF215	rs1487841	7201175	no infor	63262	-0.05815	0.0130815	0.67445	0.460397
11	rs10839664	6920306	ZNF215	rs11041273	7218824	no infor	71777	-0.0573	0.0142836	0.67445	0.460397
11	rs2638087	6947092	ZNF215	rs10839719	7072274	no infor	24500	-0.0635	0.00523259	0.58805	0.523471
11	rs2638087	6947092	ZNF215	rs7119917	7101428	no infor	34408	-0.0635	0.00523259	0.58805	0.523471
11	rs2638087	6947092	ZNF215	rs10839736	7141565	no infor	38597	-0.0625	0.00381838	0.58845	0.522905
11	rs2638087	6947092	ZNF215	rs10500683	7145579	no infor	43515	-0.0585	0.00282843	0.65975	0.481186
11	rs2638087	6947092	ZNF215	rs1487841	7201175	no infor	60372	-0.0626	0.0039598	0.66075	0.420658
11	rs2638087	6947092	ZNF215	rs11041273	7218824	no infor	68887	-0.06175	0.00516188	0.68165	0.450215
11	rs10839719	7072274	no infor	rs7119917	7101428	no infor	9908	-0.0692	0.00678823	0.4057	0.226274
11	rs10839719	7072274	no infor	rs10839736	7141565	no infor	14097	-0.0682	0.00537401	0.4064	0.225284
11	rs10839719	7072274	no infor	rs1487841	7201175	no infor	35872	-0.0668	0.00339411	0.39145	0.246427
11	rs10839719	7072274	no infor	rs11041273	7218824	no infor	44387	-0.06605	0.00445477	0.4215	0.288924
11	rs7119917	7101428	no infor	rs10839736	7141565	no infor	4189	-0.0682	0.00537401	0.4064	0.225284
11	rs7119917	7101428	no infor	rs1487841	7201175	no infor	25964	-0.0668	0.00339411	0.39145	0.246427
11	rs7119917	7101428	no infor	rs11041273	7218824	no infor	34479	-0.06605	0.00445477	0.4215	0.288924
11	rs10839736	7141565	no infor	rs1487841	7201175	no infor	21775	-0.0658	0.0019799	0.39185	0.245861
11	rs10839736	7141565	no infor	rs11041273	7218824	no infor	30290	-0.06505	0.00304056	0.4219	0.288358
11	rs10500683	7145579	no infor	rs1487841	7201175	no infor	16857	-0.06195	0.000919239	0.51095	0.288712
11	rs10500683	7145579	no infor	rs11041273	7218824	no infor	25372	-0.0611	0.00212132	0.5692	0.37109
11	rs1487841	7201175	no infor	rs11041273	7218824	no infor	8515	-0.06515	0.00318198	0.48735	0.195798
11	rs11042916	10661737	MRVI1	rs16908202	10687255	no infor	15005	-0.0543	0.00494975	1	0
11	rs434643	22658533	GAS2	rs12281140	22779910	GAS2	25370	-0.06355	0.00629325	0.5522	0.424688
11	rs3019594	68362266	CPT1A	rs7943745	68362404	CPT1A	478	-0.0493	0.00254558	0.55475	0.311622
11	rs3019594	68362266	CPT1A	rs624420	68376799	no infor	1004	-0.0471	0.000565685	0.55765	0.307521
11	rs3019594	68362266	CPT1A	rs619727	68384111	no infor	3174	-0.0471	0.000565685	0.55765	0.307521
11	rs3019594	68362266	CPT1A	rs611046	68388280	no infor	3557	-0.04465	0.000919239	0.6539	0.408991
11	rs7943745	68362404	CPT1A	rs624420	68376799	no infor	526	-0.04575	0.00247487	0.5699	0.290197
11	rs7943745	68362404	CPT1A	rs619727	68384111	no infor	2696	-0.04575	0.00247487	0.5699	0.290197
11	rs7943745	68362404	CPT1A	rs611046	68388280	no infor	3079	-0.04395	0.00190919	0.661	0.39895
11	rs624420	68376799	no infor	rs619727	68384111	no infor	2170	-0.04825	0.00106066	0.88755	0.159028
11	rs591627	74918374	no infor	rs7947418	75226502	UVRAG	92136	-0.02765	0.0153442	0.55865	0.248124
11	rs4944457	83414627	DLG2	rs1945799	83487442	DLG2	31046	-0.0675	0.00622254	0.5979	0.323148
11	rs10792746	83654282	DLG2	rs11234007	83778931	DLG2	34837	-0.06325	0.0173241	0.61725	0.54129
11	rs11215374	96146928	no infor	rs10892015	96162329	no infor	6760	-0.0578	0.00933381	0.4397	0.178191
11	rs11215374	96146928	no infor	rs7101678	96191598	no infor	17682	-0.05915	0.00742462	0.5046	0.0864084
11	rs11215374	96146928	no infor	rs1452980	96223356	no infor	21905	-0.05325	0.00502046	0.40715	0.0737512
11	rs11215374	96146928	no infor	rs12365218	96229530	no infor	23430	-0.0564	0.000565685	0.3359	0.174514
11	rs10892015	96162329	no infor	rs7101678	96191598	no infor	10922	-0.05915	0.00742462	0.5046	0.0864084
11	rs10892015	96162329	no infor	rs1452980	96223356	no infor	15145	-0.05585	0.0013435	0.42955	0.0420729
11	rs10892015	96162329	no infor	rs12365218	96229530	no infor	16670	-0.059	0.00311127	0.3518	0.152028
11	rs7101678	96191598	no infor	rs1452980	96223356	no infor	4223	-0.05755	0.00106066	0.4281	0.0441235
11	rs7101678	96191598	no infor	rs12365218	96229530	no infor	5748	-0.0607	0.00551543	0.35595	0.146159
11	rs2656191	98835689	CNTN5	rs2726369	98869336	CNTN5	9841	-0.04785	0.00954594	0.52965	0.455306
11	rs1216178	99739031	no infor	rs12289202	99891485	no infor	68274	-0.07065	0.0150614	0.2943	0.059397
11	rs7952490	126496550	no infor	rs6590245	126502340	no infor	1408	-0.04895	0.0147785	0.5269	0.203222
11	rs1940359	127530476	no infor	rs7948351	127550030	no infor	3131	-0.05405	0.00162635	0.4063	0.236457
11	rs12224894	762490	PDDC1	rs6597982	778007	CEND1	12316	-0.0483	0.0079196	1	0
11	rs7119415	132491583	OPCML	rs7130241	132495862	OPCML	6687	-0.06135	0.00360624	0.48455	0.370453
11	rs12278584	11183214	no infor	rs11043167	11188584	no infor	63	-0.10855	0.00742462	0.7296	0.382403
11	rs11043167	11188584	no infor	rs4441010	11225662	no infor	628	-0.1076	0.00876812	0.71515	0.402839
11	rs2702695	19362610	NAV2	rs10833107	19387989	NAV2	13578	-0.0693	0.0148492	0.4777	0.380141
11	rs11826042	10356056	CAND1.11	rs10840406	10390002	CAND1.11	7920	-0.0508	0.0138593	0.32925	0.0869034
11	rs1354329	16441877	SOX6	rs7109165	16467258	no infor	4111	-0.04465	0.000494975	0.83335	0.235679
11	rs4150622	18322286	GTF2H1	rs4150650	18330855	GTF2H1	1348	-0.04765	0.020294	0.77405	0.206546
11	rs4150622	18322286	GTF2H1	rs2037868	18395788	LDHC	14987	-0.05045	0.0242538	0.49165	0.192828
11	rs11029687	26699178	SLC5A12	rs4328172	26703684	no infor	1067	-0.0335	0.00565685	0.6657	0.472772
12	rs12308822	30744714	no infor	rs11051046	30779606	CAPRIN2	9684	-0.05955	0.00968736	0.5203	0.0298399
12	rs12308822	30744714	no infor	rs7134911	30866736	no infor	12245	-0.05685	0.0135057	0.4886	0.0746705
12	rs11051046	30779606	CAPRIN2	rs7134911	30866736	no infor	2561	-0.06535	0.00544472	0.37285	0.0847821
12	rs12824144	54473739	SARNP	rs2292237	54814385	ESYT1	53691	-0.0521	0.0113137	1	0
12	rs11173906	60031245	no infor	rs2731379	60054322	no infor	1730	-0.05485	0.00997021	0.692	0.435578
12	rs11173906	60031245	no infor	rs2731410	60072965	no infor	3288	-0.05645	0.00912168	0.6075	0.336441
12	rs11173906	60031245	no infor	rs11173952	60074257	no infor	6070	-0.05595	0.00982878	0.6848	0.44576
12	rs11173906	60031245	no infor	rs4145266	60083202	no infor	9677	-0.0558	0.0100409	0.6848	0.44576
12	rs2731379	60054322	no infor	rs2731410	60072965	no infor	1558	-0.05485	0.00997021	0.692	0.435578
12	rs2731379	60054322	no infor	rs4145266	60083202	no infor	7947	-0.05425	0.0108187	0.692	0.435578
12	rs2731410	60072965	no infor	rs11173952	60074257	no infor	2782	-0.05595	0.00982878	0.6848	0.44576
12	rs2731410	60072965	no infor	rs4145266	60083202	no infor	6389	-0.0558	0.0100409	0.6848	0.44576
12	rs11173952	60074257	no infor	rs4145266	60083202	no infor	3607	-0.05775	0.0072832	0.6848	0.44576
12	rs4411336	38355600	C12orf40	rs6581357	38492266	SLC2A13	3001	-0.0474	0.0196576	0.61885	0.539027
12	rs11834161	48113676	SPATS2	rs7952734	48348948	FMNL3	15037	-0.0541	0.00537401	0.68105	0.451063
12	rs836959	48561404	FAIM2	rs7487645	49221121	DIP2B	22964	-0.097	0.000848528	0.44855	0.0143543
12	rs10745657	92497632	SOCS2	rs10859547	92586579	no infor	13020	-0.0646	0.038608	0.3745	0.159948
12	rs7487645	49221121	DIP2B	rs7135222	49252691	DIP2B	643	-0.1019	0.0039598	0.5052	0.0425678
12	rs7978994	97343797	no infor	rs249851	97389102	no infor	16984	-0.0508	0.000282843	0.65955	0.481469
12	rs17403347	99762159	ANO4	rs612640	99849664	ANO4	21518	-0.0622	0.0340825	0.35885	0.0891662
12	rs17403347	99762159	ANO4	rs17485225	99924830	ANO4	101480	-0.0605	0.0384666	0.71505	0.40298
12	rs1554074	99764481	ANO4	rs612640	99849664	ANO4	18220	-0.0622	0.0340825	0.35885	0.0891662
12	rs1554074	99764481	ANO4	rs17485225	99924830	ANO4	98182	-0.06015	0.0382545	0.7114	0.408142
12	rs1554074	99764481	ANO4	rs823559	100054240	no infor	156413	-0.05805	0.0365574	0.6934	0.433598
12	rs4759058	52625319	HOXC13	rs1822438	52628593	no infor	17	-0.07075	0.0465983	0.70825	0.297621
12	rs2673744	107327792	no infor	rs2673743	107329282	no infor	2550	-0.0376	0.000848528	0.31505	0.129471
12	rs6606743	108763562	no infor	rs10850883	108776896	GLTP	2070	-0.061	0.00608112	0.5239	0.39895
12	rs6606743	108763562	no infor	rs10850913	108796615	GLTP	12187	-0.0544	0.00169706	0.6179	0.540371
12	rs6606743	108763562	no infor	rs10774978	108826316	TCHP	14184	-0.055	0.00254558	0.61815	0.540017
12	rs10850883	108776896	GLTP	rs10850913	108796615	GLTP	10117	-0.0544	0.00169706	0.6179	0.540371
12	rs10850883	108776896	GLTP	rs10774978	108826316	TCHP	12114	-0.055	0.00254558	0.61815	0.540017
12	rs10850913	108796615	GLTP	rs10774978	108826316	TCHP	1997	-0.05675	0.00304056	0.53275	0.450922
12	rs3825202	111766004	RPH3A	rs2269872	111787068	RPH3A	1529	-0.0949	0.00268701	0.2962	0.0803273
12	rs16920436	125328177	no infor	rs2346558	125359059	no infor	23398	-0.0507	0.0193747	0.327	0.112571
12	rs2054814	128141383	TMEM132D	rs11060145	128170428	TMEM132D	18643	-0.0429	0.0046669	0.332	0.119925
12	rs2658675	94251311	no infor	rs10777691	94305041	no infor	532	-0.0525	0.0189505	0.69905	0.425608
12	rs2658675	94251311	no infor	rs3829304	94588130	NTN4	1300	-0.0525	0.0189505	0.69905	0.425608
12	rs2658675	94251311	no infor	rs1025606	94884481	AMDHD1	10226	-0.05235	0.0187383	0.6897	0.43883
12	rs2658675	94251311	no infor	rs10777786	95259656	CDK17	14118	-0.05235	0.0187383	0.6897	0.43883
12	rs10777691	94305041	no infor	rs3829304	94588130	NTN4	768	-0.05285	0.0183141	0.47775	0.126077
12	rs10777691	94305041	no infor	rs17286390	94615484	NTN4	1653	-0.05285	0.0183141	0.47775	0.126077
12	rs10777691	94305041	no infor	rs1025606	94884481	AMDHD1	9694	-0.05285	0.0183141	0.47775	0.126077
12	rs10777691	94305041	no infor	rs2192798	95015256	no infor	9924	-0.05285	0.0183141	0.47775	0.126077
12	rs10777691	94305041	no infor	rs1558988	95108312	no infor	11835	-0.05305	0.0181726	0.63685	0.337643
12	rs10777691	94305041	no infor	rs10777786	95259656	CDK17	13586	-0.05285	0.0183141	0.47775	0.126077
12	rs3829304	94588130	NTN4	rs17286390	94615484	NTN4	885	-0.05285	0.0183141	0.47775	0.126077
12	rs3829304	94588130	NTN4	rs1025606	94884481	AMDHD1	8926	-0.05285	0.0183141	0.47775	0.126077
12	rs3829304	94588130	NTN4	rs2192798	95015256	no infor	9156	-0.05285	0.0183141	0.47775	0.126077
12	rs3829304	94588130	NTN4	rs1558988	95108312	no infor	11067	-0.05305	0.0181726	0.63685	0.337643
12	rs3829304	94588130	NTN4	rs10777786	95259656	CDK17	12818	-0.05285	0.0183141	0.47775	0.126077
12	rs17286390	94615484	NTN4	rs1025606	94884481	AMDHD1	8041	-0.05265	0.0180312	0.46865	0.138946
12	rs17286390	94615484	NTN4	rs2192798	95015256	no infor	8271	-0.053	0.0189505	0.38625	0.0432042
12	rs17286390	94615484	NTN4	rs1558988	95108312	no infor	10182	-0.0532	0.018809	0.4651	0.143967
12	rs17286390	94615484	NTN4	rs10777786	95259656	CDK17	11933	-0.05265	0.0180312	0.46865	0.138946
12	rs1025606	94884481	AMDHD1	rs2192798	95015256	no infor	230	-0.05265	0.0180312	0.46865	0.138946
12	rs1025606	94884481	AMDHD1	rs1558988	95108312	no infor	2141	-0.0529	0.0179605	0.6275	0.350866
12	rs1025606	94884481	AMDHD1	rs10777786	95259656	CDK17	3892	-0.05265	0.0180312	0.46865	0.138946
12	rs2192798	95015256	no infor	rs1558988	95108312	no infor	1911	-0.0532	0.018809	0.4651	0.143967
12	rs2192798	95015256	no infor	rs10777786	95259656	CDK17	3662	-0.05265	0.0180312	0.46865	0.138946
12	rs1558988	95108312	no infor	rs10777786	95259656	CDK17	1751	-0.0529	0.0179605	0.6275	0.350866
12	rs6489815	120415594	KDM2B	rs10773599	121863372	CCDC62	32442	-0.04385	0.016617	1	0
12	rs10879901	74001597	CAPS2	rs7974011	74158020	no infor	2659	-0.05835	0.0301935	0.29765	0.111794
12	rs10879901	74001597	CAPS2	rs10879934	74268612	no infor	3570	-0.05835	0.0301935	0.29765	0.111794
12	rs7974011	74158020	no infor	rs1697752	74182955	KRR1	69	-0.05835	0.0301935	0.29765	0.111794
12	rs1697752	74182955	KRR1	rs10879934	74268612	no infor	842	-0.05835	0.0301935	0.29765	0.111794
12	rs6488150	33298954	no infor	rs17573213	33425208	SYT10	2919	-0.0565	0.00367696	0.6004	0.356523
12	rs6488150	33298954	no infor	rs1601007	33500942	no infor	3887	-0.0565	0.00367696	0.6004	0.356523
12	rs17573213	33425208	SYT10	rs1601007	33500942	no infor	968	-0.0565	0.00367696	0.6004	0.356523
12	rs4930764	5572706	ANO2	rs16933672	5607107	ANO2	19622	-0.0777	0.0162635	0.4895	0.391737
12	rs11047443	8868047	A2ML1	rs1344454	8886478	A2ML1	2114	-0.0935	0.00989949	0.3144	0.149058
12	rs7954245	8886054	A2ML1	rs1344454	8886478	A2ML1	124	-0.0935	0.00989949	0.3144	0.149058
12	rs1894815	8929839	no infor	rs113973	9135534	A2M	85842	-0.0267	0.0141421	0.48825	0.37809
12	rs4625549	19785731	no infor	rs16921933	19815025	no infor	10999	-0.06215	0.00643467	0.6249	0.530472
12	rs4393371	20660255	PDE3A	rs17379695	20794062	SLCO1C1	16007	-0.05965	0.0184555	0.3161	0.107622
12	rs2129866	26363985	no infor	rs10842712	26376811	no infor	1988	-0.05025	0.000494975	0.68085	0.451346
12	rs4643118	96768710	no infor	rs2167137	96778127	no infor	4192	-0.044	0.00650538	0.7156	0.402202
12	rs10880833	44353485	no infor	rs7299538	44371597	no infor	249	-0.04385	0.0133643	1	0
12	rs11176031	64763239	no infor	rs12425241	64773906	no infor	10166	-0.0527	0.00268701	0.9258	0.104935
12	rs3782348	64923752	IRAK3	rs10878402	64978337	no infor	30726	-0.0407	0.011738	0.76385	0.333967
12	rs11176729	66098074	no infor	rs11176732	66099524	no infor	161	-0.10185	0.0026163	0.497	0.00113137
12	rs7312846	79625382	MYF6	rs3121	79627052	MYF6	37	-0.04635	0.00459619	0.665	0.473762
12	rs7306509	81646075	TMTC2	rs6539694	81754585	TMTC2	11857	-0.0451	0.010748	0.8659	0.189646
12	rs7306509	81646075	TMTC2	rs6539696	81795733	TMTC2	17682	-0.05945	0.00544472	0.93875	0.0866206
12	rs7306509	81646075	TMTC2	rs3993375	81882550	TMTC2	41065	-0.0544	0.0123037	0.9132	0.122754
12	rs7306509	81646075	TMTC2	rs7296753	81899619	TMTC2	41419	-0.0544	0.0123037	0.9132	0.122754
12	rs7306509	81646075	TMTC2	rs10778936	81981953	TMTC2	87874	-0.05855	0.00643467	0.9132	0.122754
12	rs6539694	81754585	TMTC2	rs6539696	81795733	TMTC2	5825	-0.0472	0.00806102	0.8905	0.153301
12	rs6539694	81754585	TMTC2	rs3993375	81882550	TMTC2	29208	-0.04235	0.0146371	0.80095	0.0977929
12	rs6539694	81754585	TMTC2	rs7296753	81899619	TMTC2	29562	-0.04235	0.0146371	0.80095	0.0977929
12	rs6539694	81754585	TMTC2	rs10778936	81981953	TMTC2	76017	-0.04635	0.00898026	0.8659	0.189646
12	rs6539696	81795733	TMTC2	rs3993375	81882550	TMTC2	23383	-0.0564	0.00975807	0.93875	0.0866206
12	rs6539696	81795733	TMTC2	rs7296753	81899619	TMTC2	23737	-0.0564	0.00975807	0.93875	0.0866206
12	rs6539696	81795733	TMTC2	rs10778936	81981953	TMTC2	70192	-0.06045	0.00403051	0.93875	0.0866206
12	rs3993375	81882550	TMTC2	rs10778936	81981953	TMTC2	46809	-0.058	0.00721249	0.69995	0.178827
12	rs7296753	81899619	TMTC2	rs10778936	81981953	TMTC2	46455	-0.058	0.00721249	0.69995	0.178827
12	rs1564604	83221417	no infor	rs2929733	83234255	no infor	197	-0.03775	0.000636396	0.7438	0.362322
12	rs1991724	89391781	no infor	rs10160963	89397091	no infor	5487	-0.06185	0.00176777	0.4459	0.318481
12	rs1368014	89406077	no infor	rs2723893	89483111	no infor	2505	-0.0595	0.00480833	0.8363	0.231507
12	rs11609603	94472497	no infor	rs6538654	94484759	no infor	4716	-0.05505	0.000212132	1	0
12	rs7313304	94715746	no infor	rs11108272	94720136	no infor	187	-0.0331	0.000989949	0.76385	0.333967
12	rs873541	96215251	no infor	rs10777849	96232239	no infor	320	-0.052	0.0222032	0.6809	0.451276
12	rs11614418	102591942	STAB2	rs7296691	102615714	STAB2	3695	-0.0582	0.0147078	0.6733	0.462024
12	rs11614418	102591942	STAB2	rs6539100	102636148	STAB2	7478	-0.05925	0.0130815	0.5933	0.356523
12	rs7296691	102615714	STAB2	rs6539100	102636148	STAB2	3783	-0.0582	0.0147078	0.6733	0.462024
12	rs4964483	105623187	LOC100287944	rs9651957	105694258	LOC100287944	12917	-0.0496	0.0337997	0.4767	0.291894
12	rs12425791	653745	no infor	rs10744707	662164	no infor	853	-0.06695	0.00318198	0.80045	0.282206
12	rs12370102	128803527	TMEM132D	rs1451902	128814939	TMEM132D	48896	-0.1018	0.00410122	0.44385	0.12933
12	rs12370102	128803527	TMEM132D	rs1376797	128850548	TMEM132D	120231	-0.0978	0.00650538	0.3696	0.111016
12	rs12370102	128803527	TMEM132D	rs7957137	128886202	TMEM132D	145290	-0.098	0.00636396	0.415	0.143401
12	rs12370102	128803527	TMEM132D	rs11060576	128886678	TMEM132D	153728	-0.09805	0.00657609	0.38225	0.101894
12	rs12370102	128803527	TMEM132D	rs10744435	128901905	TMEM132D	163587	-0.09885	0.00516188	0.41845	0.12339
12	rs12370102	128803527	TMEM132D	rs10847963	128927486	TMEM132D	167599	-0.0981	0.00650538	0.38425	0.0999142
12	rs12370102	128803527	TMEM132D	rs7136460	128978607	no infor	175627	-0.09885	0.00516188	0.41845	0.12339
12	rs12370102	128803527	TMEM132D	rs7954818	128985340	no infor	177908	-0.09885	0.00516188	0.41845	0.12339
12	rs896513	128806728	TMEM132D	rs1451902	128814939	TMEM132D	44839	-0.10225	0.00346482	0.4444	0.128552
12	rs896513	128806728	TMEM132D	rs1376797	128850548	TMEM132D	116174	-0.09825	0.00586899	0.3701	0.110309
12	rs896513	128806728	TMEM132D	rs7957137	128886202	TMEM132D	141233	-0.0985	0.00565685	0.4162	0.141704
12	rs896513	128806728	TMEM132D	rs11060576	128886678	TMEM132D	149671	-0.09855	0.00586899	0.3834	0.100268
12	rs896513	128806728	TMEM132D	rs10744435	128901905	TMEM132D	159530	-0.0994	0.00438406	0.41965	0.121693
12	rs896513	128806728	TMEM132D	rs10847963	128927486	TMEM132D	163542	-0.0986	0.00579828	0.38545	0.0982171
12	rs896513	128806728	TMEM132D	rs7136460	128978607	no infor	171570	-0.0994	0.00438406	0.41965	0.121693
12	rs896513	128806728	TMEM132D	rs7954818	128985340	no infor	173851	-0.09945	0.00431335	0.4216	0.118935
12	rs7135583	128812984	TMEM132D	rs1451902	128814939	TMEM132D	3284	-0.1013	0.00480833	0.43345	0.144038
12	rs7135583	128812984	TMEM132D	rs1376797	128850548	TMEM132D	74619	-0.09725	0.0072832	0.3608	0.123461
12	rs7135583	128812984	TMEM132D	rs7957137	128886202	TMEM132D	99678	-0.0976	0.00692965	0.40645	0.155493
12	rs7135583	128812984	TMEM132D	rs11060576	128886678	TMEM132D	108116	-0.0991	0.00509117	0.3862	0.0963079
12	rs7135583	128812984	TMEM132D	rs10744435	128901905	TMEM132D	117975	-0.09845	0.00572756	0.40955	0.135977
12	rs7135583	128812984	TMEM132D	rs10847963	128927486	TMEM132D	121987	-0.0992	0.00494975	0.38835	0.0941159
12	rs7135583	128812984	TMEM132D	rs7136460	128978607	no infor	130015	-0.09845	0.00572756	0.40955	0.135977
12	rs7135583	128812984	TMEM132D	rs7954818	128985340	no infor	132296	-0.09855	0.00558614	0.4113	0.133502
12	rs1451902	128814939	TMEM132D	rs11060542	128815703	TMEM132D	6255	-0.10195	0.00388909	0.43805	0.137532
12	rs1451902	128814939	TMEM132D	rs1376795	128846223	TMEM132D	68015	-0.10225	0.00346482	0.4444	0.128552
12	rs1451902	128814939	TMEM132D	rs1513199	128897217	TMEM132D	104866	-0.09945	0.00431335	0.42695	0.126501
12	rs1451902	128814939	TMEM132D	rs4340090	128897717	TMEM132D	110126	-0.09895	0.00516188	0.4206	0.151038
12	rs1451902	128814939	TMEM132D	rs11060592	128914770	TMEM132D	116780	-0.09945	0.00431335	0.42695	0.126501
12	rs1451902	128814939	TMEM132D	rs2173906	128948762	TMEM132D	123653	-0.09945	0.00431335	0.42695	0.126501
12	rs1451902	128814939	TMEM132D	rs1027627	128986575	no infor	129816	-0.09945	0.00431335	0.42695	0.126501
12	rs11060542	128815703	TMEM132D	rs1376797	128850548	TMEM132D	65080	-0.0979	0.00636396	0.3647	0.117945
12	rs11060542	128815703	TMEM132D	rs7957137	128886202	TMEM132D	90139	-0.0982	0.00608112	0.41055	0.149695
12	rs11060542	128815703	TMEM132D	rs11060576	128886678	TMEM132D	98577	-0.09825	0.00629325	0.3778	0.108187
12	rs11060542	128815703	TMEM132D	rs10744435	128901905	TMEM132D	108436	-0.0991	0.00480833	0.41375	0.130037
12	rs11060542	128815703	TMEM132D	rs10847963	128927486	TMEM132D	112448	-0.0983	0.00622254	0.3798	0.106207
12	rs11060542	128815703	TMEM132D	rs7136460	128978607	no infor	120476	-0.0991	0.00480833	0.41375	0.130037
12	rs11060542	128815703	TMEM132D	rs7954818	128985340	no infor	122757	-0.0992	0.0046669	0.4156	0.127421
12	rs1376795	128846223	TMEM132D	rs1376797	128850548	TMEM132D	3320	-0.09825	0.00586899	0.3701	0.110309
12	rs1376795	128846223	TMEM132D	rs7957137	128886202	TMEM132D	28379	-0.0985	0.00565685	0.4162	0.141704
12	rs1376795	128846223	TMEM132D	rs11060576	128886678	TMEM132D	36817	-0.09855	0.00586899	0.3834	0.100268
12	rs1376795	128846223	TMEM132D	rs10744435	128901905	TMEM132D	46676	-0.0994	0.00438406	0.41965	0.121693
12	rs1376795	128846223	TMEM132D	rs10847963	128927486	TMEM132D	50688	-0.0986	0.00579828	0.38545	0.0982171
12	rs1376795	128846223	TMEM132D	rs7136460	128978607	no infor	58716	-0.0994	0.00438406	0.41965	0.121693
12	rs1376795	128846223	TMEM132D	rs7954818	128985340	no infor	60997	-0.09945	0.00431335	0.4216	0.118935
12	rs1376797	128850548	TMEM132D	rs1513199	128897217	TMEM132D	33531	-0.09555	0.00657609	0.35415	0.10543
12	rs1376797	128850548	TMEM132D	rs4340090	128897717	TMEM132D	38791	-0.09485	0.00756604	0.34425	0.120137
12	rs1376797	128850548	TMEM132D	rs11060592	128914770	TMEM132D	45445	-0.09555	0.00657609	0.35415	0.10543
12	rs1376797	128850548	TMEM132D	rs2173906	128948762	TMEM132D	52318	-0.09555	0.00657609	0.35415	0.10543
12	rs1376797	128850548	TMEM132D	rs1027627	128986575	no infor	58481	-0.09555	0.00657609	0.35415	0.10543
12	rs7957137	128886202	TMEM132D	rs1513199	128897217	TMEM132D	8472	-0.10275	0.00360624	0.4793	0.135906
12	rs7957137	128886202	TMEM132D	rs4340090	128897717	TMEM132D	13732	-0.10225	0.00445477	0.47255	0.163695
12	rs7957137	128886202	TMEM132D	rs11060592	128914770	TMEM132D	20386	-0.10275	0.00360624	0.4793	0.135906
12	rs7957137	128886202	TMEM132D	rs2173906	128948762	TMEM132D	27259	-0.10275	0.00360624	0.4793	0.135906
12	rs7957137	128886202	TMEM132D	rs1027627	128986575	no infor	33422	-0.10275	0.00360624	0.4793	0.135906
12	rs11060576	128886678	TMEM132D	rs1513199	128897217	TMEM132D	34	-0.1027	0.00381838	0.43825	0.0844993
12	rs11060576	128886678	TMEM132D	rs4340090	128897717	TMEM132D	5294	-0.10305	0.00318198	0.43735	0.0869034
12	rs11060576	128886678	TMEM132D	rs11060592	128914770	TMEM132D	11948	-0.1027	0.00381838	0.43825	0.0844993
12	rs11060576	128886678	TMEM132D	rs2173906	128948762	TMEM132D	18821	-0.1027	0.00381838	0.43825	0.0844993
12	rs11060576	128886678	TMEM132D	rs1027627	128986575	no infor	24984	-0.10275	0.00360624	0.441	0.0817415
12	rs1513199	128897217	TMEM132D	rs10744435	128901905	TMEM132D	9825	-0.10355	0.00233345	0.48305	0.112501
12	rs1513199	128897217	TMEM132D	rs10847963	128927486	TMEM132D	13837	-0.10275	0.00360624	0.441	0.0817415
12	rs1513199	128897217	TMEM132D	rs7136460	128978607	no infor	21865	-0.10355	0.00233345	0.48305	0.112501
12	rs1513199	128897217	TMEM132D	rs7954818	128985340	no infor	24146	-0.1036	0.00226274	0.48565	0.108824
12	rs4340090	128897717	TMEM132D	rs10744435	128901905	TMEM132D	4565	-0.10305	0.00318198	0.47565	0.141068
12	rs4340090	128897717	TMEM132D	rs10847963	128927486	TMEM132D	8577	-0.1031	0.00296985	0.43995	0.0837922
12	rs4340090	128897717	TMEM132D	rs7136460	128978607	no infor	16605	-0.10305	0.00318198	0.47565	0.141068
12	rs4340090	128897717	TMEM132D	rs7954818	128985340	no infor	18886	-0.10315	0.00304056	0.47805	0.137674
12	rs10744435	128901905	TMEM132D	rs11060592	128914770	TMEM132D	2089	-0.10355	0.00233345	0.48305	0.112501
12	rs10744435	128901905	TMEM132D	rs2173906	128948762	TMEM132D	8962	-0.10355	0.00233345	0.48305	0.112501
12	rs10744435	128901905	TMEM132D	rs1027627	128986575	no infor	15125	-0.10365	0.00233345	0.49205	0.117875
12	rs11060592	128914770	TMEM132D	rs10847963	128927486	TMEM132D	1923	-0.10275	0.00360624	0.441	0.0817415
12	rs11060592	128914770	TMEM132D	rs7136460	128978607	no infor	9951	-0.10355	0.00233345	0.48305	0.112501
12	rs11060592	128914770	TMEM132D	rs7954818	128985340	no infor	12232	-0.1036	0.00226274	0.48565	0.108824
12	rs10847963	128927486	TMEM132D	rs2173906	128948762	TMEM132D	4950	-0.10275	0.00360624	0.441	0.0817415
12	rs10847963	128927486	TMEM132D	rs1027627	128986575	no infor	11113	-0.10275	0.00360624	0.441	0.0817415
12	rs2173906	128948762	TMEM132D	rs7136460	128978607	no infor	3078	-0.10355	0.00233345	0.48305	0.112501
12	rs2173906	128948762	TMEM132D	rs7954818	128985340	no infor	5359	-0.1036	0.00226274	0.48565	0.108824
12	rs7136460	128978607	no infor	rs1027627	128986575	no infor	3085	-0.10365	0.00233345	0.49205	0.117875
12	rs7954818	128985340	no infor	rs1027627	128986575	no infor	804	-0.10375	0.00219203	0.4947	0.114127
12	rs11061596	130575129	no infor	rs7311365	130581925	no infor	4151	-0.05205	0.00982878	0.62125	0.535633
12	rs11061596	130575129	no infor	rs6598218	130605166	no infor	10306	-0.05255	0.00883883	0.61905	0.538745
12	rs7311365	130581925	no infor	rs6598218	130605166	no infor	6155	-0.0489	0.00367696	0.72215	0.392939
12	rs1158762	18895583	no infor	rs7980546	18953784	no infor	1667	-0.05795	0.00544472	0.783	0.306884
12	rs1158762	18895583	no infor	rs10841129	19007545	no infor	8840	-0.05795	0.00544472	0.783	0.306884
12	rs7980546	18953784	no infor	rs10841129	19007545	no infor	7173	-0.0627	0.00509117	0.7507	0.143967
12	rs4766120	3425787	PRMT8	rs10848863	3432071	PRMT8	1071	-0.09595	0.00756604	0.3446	0.170978
12	rs1111578	116397639	KSR2	rs10850953	116990990	VSIG10	36751	-0.067	0.0400222	0.67325	0.462094
12	rs1580855	116399277	KSR2	rs10850953	116990990	VSIG10	36612	-0.067	0.0400222	0.67325	0.462094
12	rs2134142	116440891	KSR2	rs10850953	116990990	VSIG10	33147	-0.06685	0.0402344	0.67325	0.462094
12	rs867006	116464520	KSR2	rs10850953	116990990	VSIG10	31655	-0.067	0.0400222	0.67325	0.462094
12	rs816182	116486264	KSR2	rs10850953	116990990	VSIG10	29827	-0.0675	0.0407294	0.67985	0.45276
12	rs11068803	116990958	VSIG10	rs10850953	116990990	VSIG10	1270	-0.06775	0.0410829	0.6765	0.457498
12	rs7316156	23053557	no infor	rs1406767	23108062	no infor	2074	-0.0425	0.00523259	0.6598	0.481115
12	rs2417455	23114379	no infor	rs7484363	23221416	LOC101928441	1631	-0.05095	0.000494975	0.67885	0.454175
12	rs2417455	23114379	no infor	rs10770976	23384428	no infor	1733	-0.04925	0.00473762	0.67665	0.457286
13	rs9540493	65103705	no infor	rs4143246	65149240	no infor	7542	-0.05545	0.011243	0.58155	0.273721
13	rs1334399	65803933	PCDH9	rs9540720	65820706	PCDH9	8520	-0.04765	0.00912168	0.6478	0.394141
13	rs1114564	70284565	no infor	rs2325351	70310985	no infor	10097	-0.056	0.0165463	0.73575	0.373706
13	rs11840723	79837484	no infor	rs9669948	79844324	no infor	182	-0.06	0.0066468	0.4812	0.169281
13	rs11841449	103155023	no infor	rs9554992	103222227	no infor	50555	-0.07425	0.01393	0.2917	0.107763
13	rs9300875	103332830	no infor	rs9558201	103344676	no infor	1415	-0.09785	0.000494975	0.35775	0.028355
13	rs9514252	103808495	no infor	rs11617715	103829495	no infor	32819	-0.09395	0.00445477	0.33365	0.0621547
13	rs11617715	103829495	no infor	rs7986969	103880112	no infor	90943	-0.0956	0.00438406	0.33485	0.0710642
13	rs282600	112439603	ATP11A	rs282589	112477192	ATP11A	14054	-0.0418	0.00579828	1	0
13	rs7983572	46806377	no infor	rs4942633	46870382	no infor	1648	-0.06565	0.0446184	0.3352	0.0545886
13	rs9285281	72295546	PIBF1	rs9318170	72838727	no infor	17349	-0.0487	0.0175362	0.6986	0.426244
13	rs9285281	72295546	PIBF1	rs9543432	73197016	KLF12	26414	-0.0498	0.0159806	0.5339	0.193323
13	rs9318170	72838727	no infor	rs9543432	73197016	KLF12	9065	-0.0513	0.019799	0.4753	0.160655
13	rs4148535	94517795	ABCC4	rs1751025	94649688	ABCC4	1665	-0.0574	0.00721249	0.9346	0.0924896
13	rs9555245	105856264	no infor	rs7317717	105866161	no infor	122	-0.0552	0.0555786	0.62595	0.462377
13	rs7317717	105866161	no infor	rs12868314	105934737	no infor	4613	-0.0552	0.0555786	0.62595	0.462377
13	rs7335946	21697012	LINC00540	rs4770250	21698214	LINC00540	1263	-0.0171	0.00282843	0.41095	0.28758
13	rs9550895	22485273	no infor	rs9510526	22494127	no infor	3980	-0.0601	0.00367696	0.49975	0.13329
13	rs9544538	34995234	NBEA	rs4943305	35006345	NBEA	10541	-0.09405	0.0109602	0.44735	0.305117
13	rs9544538	34995234	NBEA	rs3809377	35063771	NBEA	46732	-0.09285	0.0072832	0.4204	0.254276
13	rs10219924	44133140	no infor	rs1572555	44152087	no infor	8535	-0.054	0.00226274	1	0
13	rs10219924	44133140	no infor	rs9316103	44187357	no infor	13728	-0.0533	0.00127279	1	0
13	rs1572555	44152087	no infor	rs9316103	44187357	no infor	5193	-0.05695	0.0033234	0.9063	0.132512
13	rs6561707	52613454	no infor	rs1322951	52669651	no infor	23989	-0.07365	0.0497096	0.646	0.174655
13	rs2759716	52641590	no infor	rs7994915	52657007	no infor	5096	-0.0723	0.05572	0.88015	0.0225567
13	rs12585726	58901547	no infor	rs12866976	59230474	DIAPH3	87150	-0.07925	0.00643467	0.5216	0.115541
13	rs12585726	58901547	no infor	rs17057268	59245930	DIAPH3	88631	-0.07945	0.00615183	0.5252	0.11045
13	rs12585726	58901547	no infor	rs341549	59246010	DIAPH3	95165	-0.0794	0.0066468	0.52505	0.12042
13	rs12585726	58901547	no infor	rs180396	59335498	DIAPH3	111037	-0.0701	0.00509117	0.3317	0.0086267
13	rs746816	58910188	no infor	rs12866976	59230474	DIAPH3	84616	-0.0789	0.00692965	0.5179	0.120774
13	rs746816	58910188	no infor	rs17057268	59245930	DIAPH3	86097	-0.0791	0.0066468	0.52115	0.116178
13	rs746816	58910188	no infor	rs341549	59246010	DIAPH3	92631	-0.07905	0.00714178	0.52135	0.125653
13	rs1686668	58959211	no infor	rs12866976	59230474	DIAPH3	77278	-0.0783	0.00721249	0.5112	0.129118
13	rs1686668	58959211	no infor	rs17057268	59245930	DIAPH3	78759	-0.0785	0.00692965	0.5143	0.124734
13	rs1686668	58959211	no infor	rs341549	59246010	DIAPH3	85293	-0.0784	0.00735391	0.5145	0.133785
13	rs7139508	58962226	no infor	rs12866976	59230474	DIAPH3	76215	-0.0795	0.00608112	0.5224	0.11441
13	rs7139508	58962226	no infor	rs17057268	59245930	DIAPH3	77696	-0.0797	0.00579828	0.5258	0.109602
13	rs7139508	58962226	no infor	rs341549	59246010	DIAPH3	84230	-0.07965	0.00629325	0.52585	0.119289
13	rs1906908	59050789	no infor	rs12866976	59230474	DIAPH3	61256	-0.07925	0.00643467	0.5216	0.115541
13	rs1906908	59050789	no infor	rs17057268	59245930	DIAPH3	62737	-0.07945	0.00615183	0.5252	0.11045
13	rs1906908	59050789	no infor	rs341549	59246010	DIAPH3	69271	-0.0794	0.0066468	0.52505	0.12042
13	rs1906908	59050789	no infor	rs180396	59335498	DIAPH3	85143	-0.0701	0.00509117	0.3317	0.0086267
13	rs11839699	59135869	no infor	rs12866976	59230474	DIAPH3	20663	-0.06895	0.00106066	0.36905	0.0248194
13	rs11839699	59135869	no infor	rs17057268	59245930	DIAPH3	22144	-0.0691	0.000848528	0.3703	0.0230517
13	rs11839699	59135869	no infor	rs341549	59246010	DIAPH3	28678	-0.06905	0.00120208	0.3699	0.0260215
13	rs2767636	65529233	no infor	rs9317583	65741297	no infor	32840	-0.05225	0.00940452	0.34375	0.0774282
13	rs10851200	106850338	FAM155A	rs655443	106955029	FAM155A	42814	-0.04945	0.00615183	0.60665	0.556281
13	rs10851200	106850338	FAM155A	rs11619840	107016959	FAM155A	54116	-0.06055	0.0184555	0.5703	0.289631
13	rs10851200	106850338	FAM155A	rs9520547	107127380	FAM155A	63468	-0.0592	0.0196576	0.6663	0.391454
13	rs11619840	107016959	FAM155A	rs9520547	107127380	FAM155A	9352	-0.0597	0.0203647	0.64275	0.424759
13	rs686642	109715769	COL4A1	rs7317591	109753036	COL4A1	116	-0.04815	0.0187383	0.60765	0.554867
13	rs7338549	97940746	STK24	rs17574495	97953114	STK24	25	-0.0607	0.00509117	0.6149	0.242538
13	rs9517847	99164472	CLYBL	rs9513667	99249256	CLYBL	47070	-0.0427	0.0110309	0.51995	0.44074
13	rs7328649	107126149	FAM155A	rs6492073	107185360	FAM155A	38917	-0.043	0.00890955	0.6295	0.523966
13	rs4772904	107127170	FAM155A	rs6492073	107185360	FAM155A	35234	-0.04125	0.00417193	1	0
13	rs2258198	28969310	MTUS2	rs1854176	29231262	no infor	21873	-0.0462	0.0046669	0.6308	0.522128
13	rs9540211	64237454	no infor	rs9317455	64388827	no infor	6673	-0.0457	0.0086267	0.33375	0.11745
13	rs475308	77033603	SCEL	rs912292	77093535	SCEL	2462	-0.0657	0.000565685	0.43865	0.108824
13	rs9547237	84961895	LINC00351	rs694502	85246243	no infor	4566	-0.0503	0.00608112	0.54155	0.438477
13	rs9506181	28887466	MTUS2	rs9506184	28896588	MTUS2	4035	-0.0495	0.00749533	0.6812	0.450851
13	rs2321566	33169418	no infor	rs9598029	33195679	no infor	2198	-0.03655	0.00487904	0.33975	0.158887
13	rs9534743	47169340	no infor	rs41468847	47171346	no infor	1260	-0.06975	0.00304056	0.36235	0.00997021
13	rs9534743	47169340	no infor	rs7982916	47171698	no infor	1980	-0.0597	0.00947523	0.35635	0.0707814
13	rs41468847	47171346	no infor	rs7982916	47171698	no infor	720	-0.05965	0.00954594	0.3532	0.0752362
13	rs1170183	41548733	DGKH	rs1359201	41851077	no infor	106368	-0.0599	0.0431335	0.5014	0.178332
13	rs1555587	42189413	no infor	rs1122760	42708524	ENOX1	73310	-0.0704	0.0364867	0.69175	0.435931
13	rs9525677	42238001	no infor	rs1122760	42708524	ENOX1	72701	-0.0704	0.0364867	0.69175	0.435931
13	rs9562457	42534417	DNAJC15	rs1122760	42708524	ENOX1	39492	-0.06995	0.0371231	0.37295	0.01492
13	rs9536586	53475964	no infor	rs9568968	53490857	no infor	999	-0.05205	0.00289914	0.60725	0.336795
13	rs9595134	43957449	TSC22D1	rs9562572	44238351	no infor	4384	-0.07275	0.00742462	0.33135	0.170201
14	rs17106973	68942770	SLC39A9	rs7276	68998696	SLC39A9	37596	-0.0518	0.0295571	0.6123	0.548291
14	rs10150950	74108594	LTBP2	rs3784024	74115142	LTBP2	18265	-0.0577	0.0255973	0.31265	0.14729
14	rs1187608	94743767	CLMN	rs10467750	94814536	CLMN	19299	-0.0413	0.00523259	0.83335	0.235679
14	rs2614470	98743610	BCL11B	rs2664292	98746560	BCL11B	1909	-0.049	0.00692965	0.67415	0.460821
14	rs2664292	98746560	BCL11B	rs807734	98758423	BCL11B	4021	-0.04875	0.00700036	0.6164	0.405738
14	rs2664292	98746560	BCL11B	rs1152788	98776970	BCL11B	12025	-0.04875	0.00700036	0.6164	0.405738
14	rs12898093	23381998	no infor	rs1951126	23939002	NYNRIN	2956	-0.0645	0.0121622	0.67175	0.464216
14	rs12898093	23381998	no infor	rs8015201	24022385	LOC101927045	5076	-0.06455	0.0122329	0.6738	0.461316
14	rs12898093	23381998	no infor	rs8010296	24216270	no infor	10236	-0.06355	0.0108187	0.67425	0.46068
14	rs12898093	23381998	no infor	rs4982986	24227274	no infor	16606	-0.06355	0.0108187	0.67425	0.46068
14	rs12898093	23381998	no infor	rs11158905	24319662	no infor	21667	-0.06355	0.0108187	0.67425	0.46068
[truncated: 523 more rows]
